# Supplementary material for: Phylogeography of the Mesa Silverside fish Chirostoma jordani (Woolman, 1894) throughout the Mexican Plateau
Source: PeerJ. 2024 Dec 12;12:e18256. doi: 10.7717/peerj.18256 (PMC11646419; doi:10.7717/peerj.18256)
Supplement: Supplemental Information 6 [file peerj-12-18256-s006.fasta]

>28082 gene=cytochrome b partial cds_location=mitochondrion_Organims= Cirostoma jordani_Sample locality=La Vega dam_Country=Mexico
ACCCACCCCCTATTAAAAATTGCCAACGACGCGATCGTAGACCTCCCAGCTCCTGCCAACATTTCAGTTTGGTGAAACTTTGGCTCACTTCTAGGCCTTTGCTTGATTGCCCAAATCCTTACCGGCCTATTCTTAGCCATACACTATACCTCTGACATCGCTACGGCTTTCTCATCTGTCGCTCACATTTGCCGGGATGTAAACTATGGATGACTCATCCGAAACATGCATGCGAACGGAGCCTCTTTCTTCTTCATCTGCATCTACCTTCATATTGGACGAGGCCTCTACTACGGATCATACCTGTACAAGGAGACATGAAACGTTGGGGTTGTTCTTCTTCTTCTTGTAATGATGACAGCCTTTGTTGGCTATGTCCTTCCTTGAGGACAGATATCCTTCTGGGGGGCCACTGTCATTACCAACCTCTTATCAGCTGTCCCATACGTAGGCAACGCCCTGGTGCAATGGATCTGAGGAGGCTTTTCCGTTGATAATGCCACCCTCACTCGATTCTTCGCTTTCCACTTCCTACTCCCTTTTGTTGTTGCCGCCGCCACTATAGTGCATCTAATTTTCCTACACCAAACAGGCTCGAACAACCCCACGGGCATTAACTCGGACGCCGACAAGATCTCATTCCACCCTTACTTCTCCTACAAAGATCTTCTTGGCTTCGCAGCACTCCTTATTGCTCTGATCTCTCTCGCCCTATTCTCACCAAACCTCCTCGGCGACCCCGACAATTTCACCCCTGCAAATCCCCTTGTTACCCCTCCCCACATTAAGCCTGAGTGATATTTCCTGTTTGCCTACGCTATTCTCCGATCAATCCCCAACAAGCTAGGAGGCGTACTTGCACTCCTCTCCTCCATCCTCGTCCTCATGGTGGTGCCCATTCTACACACATCAAAACAACGAAGTTTAACATTCCGCCCACTCACACAATTCCTCTTTTGACTCCTAGTAGCAGATGTAATCATTTTAACATGAATTGG
>32575 gene=cytochrome b partial cds_location=mitochondrion_Organims= Cirostoma jordani_Sample locality=La Vega dam_Country=Mexico
ACCCACCCCCTATTAAAAATTGCCAACGACGCAATCGTAGACCTCCCAGCTCCTGCTAACATTTCAGTTTGGTGAAACTTTGGCTCACTTCTAGGCCTTTGCTTGATTGCCCAAATCCTTACCGGCCTATTCTTAGCCATACACTATACCTCTGACATCGCTACGGCTTTCTCATCTGTCGCTCACATTTGCCGGGATGTAAACTATGGATGACTCATCCGAAACATGCATGCGAACGGAGCCTCTTTCTTCTTCATCTGCATCTACCTTCATATTGGACGAGGCCTCTACTACGGATCATACCTATACAAGGAGACATGGAACGTTGGGGTTGTTCTTCTTCTTCTTGTAATGATGACAGCCTTTGTTGGCTATGTCCTTCCTTGAGGACAGATATCCTTCTGGGGGGCCACTGTCATTACCAACCTCTTATCAGCTGTCCCATACGTAGGCAACGCCCTGGTGCAATGGATCTGAGGGGGCTTTTCCGTTGATAATGCCACCCTCACTCGATTCTTCGCTTTCCACTTCCTACTCCCTTTTGTTGTTGCCGCCGCCACTATAGTGCATCTAATTTTCCTGCACCAAACAGGCTCGAACAACCCCACGGGCATTAACTCGGACGCCGACAAGATCTCATTCCACCCTTACTTCTCCTACAAAGATCTTCTTGGCTTCGCAGCACTCCTTATTGCTCTGATCTCTCTCGCCCTATTCTCACAAAACCTCCTCGGCGAACCCGACAATTTCACCCCTGCAAATCCCCTTGTTACCCCTCCCCACATTAAGCCTGAGTGATATTTCCTATTTGCCTACGCTATTCTCCGATCAATCCCCAACAAGCTAGGAGGCGTACTTGCACTCCTCTCCTCCATCCTCGTCCTCATGGTGGTGCCCATTCTACACACATCAAAACAACGAAGTTTAACATTCCGCCCACTCACACAATTCCTCTTTTGACTCCTAGTAGCAGATGTAATCATTTTAACGTGAATTGG
>32576 gene=cytochrome b partial cds_location=mitochondrion_Organims= Cirostoma jordani_Sample locality=La Vega dam_Country=Mexico
ACCCACCCCCTATTAAAAATTGCCAACGACGCGATCGTAGACCTCCCAGCTCCTGCTAACATTTCAGTTTGGTGAAACTTTGGCTCACTTCTAGGCCTTTGCTTGATTGCCCAAATCCTTACCGGCCTATTCTTAGCCATACACTATACCTCTGACATCGCTACGGCTTTCTCATCTGTCGCTCACATTTGCCGGGATGTAAACTATGGATGACTCATCCGAAACATGCATGCGAACGGAGCCTCTTTCTTCTTCATCTGCATCTACCTTCATATTGGACGAGGCCTCTACTACGGATCATACCTATACAAGGAGACATGGAACGTTGGGGTTGTTCTTCTTCTTCTTGTAATGATGACAGCCTTTGTTGGCTATGTCCTTCCTTGAGGACAGATATCCTTCTGGGGGGCCACTGTCATTACCAACCTCTTATCAGCTGTCCCATACGTAGGCAACGCCCTGGTGCAATGGATCTGAGGGGGCTTTTCCGTTGATAATGCCACCCTCACTCGATTCTTCGCTTTCCACTTCCTACTCCCTTTTGTTGTTGCCGCCGCCACTATAGTGCATCTAATTTTCCTGCACCAAACAGGCTCGAACAACCCCACGGGCATTAACTCGGACGCCGACAAGATCTCATTCCACCCTTACTTCTCCTACAAAGATCTTCTTGGCTTCGCAGCACTCCTTATTGCTCTGATCTCTCTCGCCCTATTCTCACCAAACCTCCTCGGCGACCCCGACAATTTCACCCCTGCAAATCCCCTTGTTACCCCTCCCCACATTAAGCCTGAGTGATATTTCCTATTTGCCTACGCTATTCTCCGATCAATCCCCAACAAGCTAGGAGGCGTACTTGCACTCCTCTCCTCCATCCTCGTCCTCATGGTGGTGCCCATTCTACACACATCAAAACAACGAAGTTTAACATTCCGCCCACTCACACAATTCCTCTTTTGACTCCTAGTAGCAGATGTAATCATTTTAACGTGAATTGG
>42809 gene=cytochrome b partial cds_location=mitochondrion_Organims= Cirostoma jordani_Sample locality=La Vega dam_Country=Mexico
ACCCACCCCCTATTAAAAATTGCCAACGACGCAATCGTAGACCTCCCAGCTCCTGCTAACATTTCAGTTTGGTGAAACTTTGGCTCACTTCTAGGCCTTTGCTTGATTGCCCAAATCCTTACCGGCCTATTCTTAGCCATACACTATACCTCTGACATCGCTACGGCTTTCTCATCTGTCGCTCACATTTGCCGGGATGTAAACTATGGATGACTCATCCGAAACATGCATGCGAACGGAGCCTCTTTCTTCTTCATCTGCATCTACCTTCATATTGGACGAGGCCTCTACTACGGATCATACCTATACAAGGAGACATGGAACGTTGGGGTTGTTCTTCTTCTTCTTGTAATGATGACAGCCTTTGTTGGCTATGTCCTTCCTTGAGGACAGATATCCTTCTGGGGGGCCACTGTCATTACCAACCTCTTATCAGCTGTCCCATACGTAGGCAACGCCCTGGTGCAATGGATCTGAGGGGGCTTTTCCGTTGATAATGCCACCCTCACTCGATTCTTCGCTTTCCACTTCCTACTCCCTTTTGTTGTTGCCGCCGCCACTATAGTGCATCTAATTTTCCTGCACCAAACAGGCTCGAACAACCCCACGGGCATTAACTCGGACGCCGACAAGATCTCATTCCACCCTTACTTCTCCTACAAAGATCTTCTTGGCTTCGCAGCACTCCTTATTGCTCTGATCTCTCTCGCCCTATTCTCACCAAACCTCCTCGGCGACCCCGACAATTTCACCCCTGCAAATCCCCTTGTTACCCCTCCCCACATTAAGCCTGAGTGATATTTCCTATTTGCCTACGCTATTCTCCGATCAATCCCCAACAAGCTAGGAGGCGTACTTGCACTCCTCTCCTCCATCCTCGTCCTCATGGTGGTGCCCATTCTACACACATCAAAACAACGAAGTTTAACATTCCGCCCACTCACACAATTCCTCTTTTGACTCCTAGTAGCAGATGTAATCATTTTAACGTGAATTGG
>5694 gene=cytochrome b partial cds_location=mitochondrion_Organims= Cirostoma jordani_Sample locality=El Tesorero dam_Country=Mexico
ACCCACCCCCTATTAAAAATTGCCAACGACGCGATCGTAGACCTCCCAGCTCCTGCCAACATTTCAGTTTGGTGAAACTTTGGCTCACTTCTAGGCCTTTGCTTGATTGCCCAAATCCTTACCGGCCTATTCTTAGCCATACACTATACCTCTGACATCGCTACGGCTTTCTCATCTGTCGCTCACATTTGCCGGGATGTAAACTATGGATGACTCATCCGAAACATGCATGCGAACGGAGCCTCTTTCTTCTTCATCTGCATCTACCTTCATATTGGACGAGGCCTCTACTACGGATCATACCTGTACAAGGAGACATGAAACGTTGGGGTTGTTCTTCTTCTTCTTGTAATGATGACAGCCTTTGTTGGCTATGTCCTTCCTTGAGGACAGATATCCTTCTGGGGGGCCACTGTCATTACCAACCTCTTATCAGCTGTCCCATACGTAGGCAACGCCCTGGTGCAATGGATCTGAGGGGGCTTTTCCGTTGATAATGCCACCCTCACTCGATTCTTCGCTTTCCACTTCCTACTCCCTTTTGTTGTTGCCGCCGCCACTATAGTGCATCTAATTTTCCTACACCAAACAGGCTCGAACAACCCCACGGGCATTAACTCGGACGCCGACAAGATCTCATTCCACCCTTACTTCTCCTACAAAGATCTTCTTGGCTTCGCAGCACTCCTTATTGCTCTGATCTCTCTCGCCCTATTCTCACCAAACCTCCTCGGCGACCCCGACAATTTCACCCCTGCAAATCCCCTTGTTACCCCTCCCCACATTAAGCCTGAGTGATATTTCCTGTTTGCCTACGCTATTCTCCGATCAATCCCCAACAAGCTAGGAGGCGTACTTGCACTCCTCTCCTCCATCCTCGTCCTCATGGTGGTGCCCATTCTACACACATCAAAACAACGAAGTTTAACATTCCGCCCACTCACACAATTCCTCTTTTGACTCCTAGTAGCAGATGTAATCATTTTAACATGAATTGG
>5695 gene=cytochrome b partial cds_location=mitochondrion_Organims= Cirostoma jordani_Sample locality=El Tesorero dam_Country=Mexico
ACCCACCCCCTATTAAAAATTGCCAACGACGCGATCGTAGACCTCCCAGCTCCTGCCAACATTTCAGTTTGGTGAAACTTTGGCTCACTTCTAGGCCTTTGCTTGATTGCCCAAATCCTTACCGGCCTATTCTTAGCCATACACTATACCTCTGACATCGCTACGGCTTTCTCATCTGTCGCTCACATTTGCCGGGATGTAAACTATGGATGACTCATCCGAAACATGCATGCGAACGGAGCCTCTTTCTTCTTCATCTGCATCTACCTTCATATTGGACGAGGCCTCTACTACGGATCATACCTGTACAAGGAGACATGAAACGTTGGGGTTGTTCTTCTTCTTCTTGTAATGATGACAGCCTTTGTTGGCTATGTCCTTCCTTGAGGACAGATATCCTTCTGGGGGGCCACTGTCATTACCAACCTCTTATCAGCTGTCCCATACGTAGGCAACGCCCTGGTGCAATGGATCTGAGGGGGCTTTTCCGTTGATAATGCCACCCTCACTCGATTCTTCGCTTTCCACTTCCTACTCCCTTTTGTTGTTGCCGCCGCCACTATAGTGCATCTAATTTTCCTACACCAAACAGGCTCGAACAACCCCACGGGCATTAACTCGGACGCCGACAAGATCTCATTCCACCCTTACTTCTCCTACAAAGATCTTCTTGGCTTCGCAGCACTCCTTATTGCTCTGATCTCTCTCGCCCTATTCTCACCAAACCTCCTCGGCGACCCCGACAATTTCACCCCTGCAAATCCCCTTGTTACCCCTCCCCACATTAAGCCTGAGTGATATTTCCTGTTTGCCTACGCTATTCTCCGATCAATCCCCAACAAGCTAGGAGGCGTACTTGCACTCCTCTCCTCCATCCTCGTCCTCATGGTGGTGCCCATTCTACACACATCAAAACAACGAAGTTTAACATTCCGCCCACTCACACAATTCCTCTTTTGACTCCTAGTAGCAGATGTAATCATTTTAACATGAATTGG
>49515 gene=cytochrome b partial cds_location=mitochondrion_Organims= Cirostoma jordani_Sample locality=El Tejocotal dam_Country=Mexico
ACCCACCCCCTATTAAAAATTGCCAACGACGCGATCGTAGACCTCCCAGCTCCTGCCAACATTTCAGTTTGGTGAAACTTTGGCTCACTTCTAGGCCTTTGCTTGATTGCCCAAATCCTTACCGGCCTATTCTTAGCCATACACTATACCTCTGACATCGCTACGGCTTTCTCATCTGTCGCTCACATTTGCCGGGATGTAAACTATGGATGACTCATCCGAAACATGCATGCGAACGGAGCCTCTTTCTTCTTCATCTGCATCTACCTTCATATTGGACGAGGCCTCTACTACGGATCATACCTGTACAAGGAGACATGAAACGTTGGGGTTGTTCTTCTTCTTCTTGtAATGATGACAGCCTTTGTTGGCTATGTCCTTCCTTGAGGACAGATATCCTTCTGGGGGGCCACTGTCATTACCAACCTCTTATCAGCTGTCCCATACGTAGGCAACGCCCTGGTGCAATGGATCTGAGGGGGCTTTTCCGTTGATAATGCCACCCTCACTCGATTCTTCGCTTTCCACTTCCTACTCCCTTTTGTTGTTGCCGCCGCCACTATAGTGCATCTAATTTTCCTACACCAAACAGGCTCGAACAACCCCACGGGCATTAACTCGGACGCCGACAAGATCTCATTCCACCCTTACTTCTCCTACAAAGATCTTCTTGGCTTCGCAGCACTCCTTATTGCTCTGATCTCTCTCGCCCTATTCTCACCAAACCTCCTCGGCGACCCCGACAATTTCACCCCTGCAAATCCCCTTGTTACCCCTCCCCACATTAAGCCTGAGTGATATTTCCTGTTTGCCTACGCTATTCTCCGATCAATCCCCAACAaGCTAGGAGGCGTACTTGCACTCCTCTCCTCCATCCTCGTCCTCATGGTGGTGCCCATTCTACACACATCAAAACAACGAAGTTTAACATTCCGCCCACTCACACAATTCTTCTTTTGACTCCTAGTAGCAgATGTAATCATTTTAACATGAATTGG
>49516 gene=cytochrome b partial cds_location=mitochondrion_Organims= Cirostoma jordani_Sample locality=El Tejocotal dam_Country=Mexico
ACCCACCCCCTATTAAAAATTGCCAACGACGCGATCGTAGACCTCCCAGCTCCTGCCAACATTTCAGTTTGGTGAAACTTTGGCTCACTTCTAGGCCTTTGCTTGATTGCCCAAATCCTTACCGGCCTATTCTTAGCCATACACTATACCTCTGACATCGCTACGGCTTTCTCATCTGTCGCTCACATTTGCCGGGATGTAAACTATGGATGACTCATCCGAAACATGCATGCGAACGGAGCCTCTTTCTTCTTCATCTGCATCTACCTTCATATTGGACGAGGCCTCTACTACGGATCATACCTGTACAAGGAGACATGAAACGTTGGGGTTGTTCTTCTTCTTCTTGtAATGATGACAGCCTTTGTTGGCTATGTCCTTCCTTGAGGACAGATATCCTTCTGGGGGGCCACTGTCATTACCAACCTCTTATCAGCTGTCCCATACGTAGGCAACGCCCTGGTGCAATGGATCTGAGGGGGCTTTTCCGTTGATAATGCCACCCTCACTCGATTCTTCGCTTTCCACTTCCTACTCCCTTTTGTTGTTGCCGCCGCCACTATAGTGCATCTAATTTTCCTACACCAAACAGGCTCGAACAACCCCACGGGCATTAACTCGGACGCCGACCAGATCTCATTCCACCCTTACTTCTCCTACAAAGATCTTCTTGGCTTCGCAGCACTCCTTATTGCTCTGATCTCTCTCGCCCTATTCTCACCAAACCTCCTCGGCGACCCCGACAATTTCACCCCTGCAAATCCCCTTGTTACCCCTCCCCACATTAAGCCTGAGTGATATTTCCTGTTTGCCTACGCTATTCTCCGATCAATCCCCAACAaGCTAGGAGGCGTACTTGCACTCCTCTCCTCCATCCTCGTCCTCATGGTGGTGCCCATTCTACACACATCAAAACAACGAAGTTTAACATTCCGCCCACTCACACAATTCCTCTTTTGACTCCTAGTAGCAgAtGTAATCATTTTAACATGAATTGG
>49518 gene=cytochrome b partial cds_location=mitochondrion_Organims= Cirostoma jordani_Sample locality=El Tejocotal dam_Country=Mexico
ACCCACCCCCTATTAAAAATTGCCAACGACGCGATCGTAGACCTCCCAGCTCCTGCCAACATTTCAGTTTGGTGAAACTTTGGCTCACTTCTAGGCCTTTGCTTGATTGCCCAAATCCTTACCGGCCTATTCTTAGCCATACACTATACCTCTGACATCGCTACGGCTTTCTCATCTGTCGCTCACATTTGCCGGGATGTAAACTATGGATGACTCATCCGAAACATGCATGCGAACGGAGCCTCTTTCTTCTTCATCTGCATCTACCTTCATATTGGACGAGGCCTCTACTACGGATCATACCTGTACAAGGAGACATGAAACGTTGGGGTTGTTCTTCTTCTTCTTGTAATGATGACAGCCTTTGTTGGCTATGTCCTTCCTTGAGGACAGATATCCTTCTGGGGGGCCACTGTCATTACCAACCTCTTATCAGCTGTCCCATACGTAGGCAACGCCCTGGTGCAATGGATCTGAGGGGGCTTTTCCGTTGATAATGCCACCCTCACTCGATTCTTCGCTTTCCACTTCCTACTCCCTTTTGTTGTTGCCGCCGCCACTATAGTGCATCTAATTTTCCTACACCAAACAGGCTCGAACAACCCCACGGGCATTAACTCGGACGCCGACAAGATCTCATTCCACCCTTACTTCTCCTACAAAGATCTTCTTGGCTTCGCAGCACTCCTTATTGCTCTGATCTCTCTCGCCCTATTCTCACCAAACCTCCTCGGCGACCCCGACAATTTCACCCCTGCAAATCCCCTTGTTACCCCTCCCCACATTAAGCCTGAGTGATATTTCCTGTTTGCCTACGCTATTCTCCGATCAATCCCCAACAAGCTAGGAGGCGTACTTGCACTCCTCTCCTCCATCCTCGTCCTCATGGTGGTGCCCATTCTACACACATCAAAACAACGAAGTTTAACATTCCGCCCACTCACACAATTCCTCTTTTGACTCCTAGTAGCAGATGTAATCATTTTAACATGAATTGG
>49519 gene=cytochrome b partial cds_location=mitochondrion_Organims= Cirostoma jordani_Sample locality=El Tejocotal dam_Country=Mexico
ACCCACCCCCTATTAAAAATTGCCAACGACGCGATCGTAGACCTCCCAGCTCCTGCCAACATTTCAGTTTGGTGAAACTTTGGCTCACTTCTAGGCCTTTGCTTGATTGCCCAAATCCTTACCGGCCTATTCTTAGCCATACACTATACCTCTGACATCGCTACGGCTTTCTCATCTGTCGCTCACATTTGCCGGGATGTAAACTATGGATGACTCATCCGAAACATGCATGCGAACGGAGCCTCTTTCTTCTTCATCTGCATCTACCTTCATATTGGACGAGGCCTCTACTACGGATCATACCTGTACAAGGAGACATGAAACGTTGGGGTTGTTCTTCTTCTTCTTGTAATGATGACAGCCTTTGTTGGCTATGTCCTTCCTTGAGGACAGATATCCTTCTGGGGGGCCACTGTCATTACCAACCTCTTATCAGCTGTCCCATACGTAGGCAACGCCCTGGTGCAATGGATCTGAGGGGGCTTTTCCGTTGATAATGCCACCCTCACTCGATTCTTCGCTTTCCACTTCCTACTCCCTTTTGTTGTTGCCGCCGCCACTATAGTGCATCTAATTTTCCTACACCAAACAGGCTCGAACAACCCCACGGGCATTAACTCGGACGCCGACCAGATCTCATTCCACCCTTACTTCTCCTACAAAGATCTTCTTGGCTTCGCAGCACTCCTTATTGCTCTGATCTCTCTCGCCCTATTCTCACCAAACCTCCTCGGCGACCCCGACAATTTCACCCCTGCAAATCCCCTTGTTACCCCTCCCCACATTAAGCCTGAGTGATATTTCCTGTTTGCCTACGCTATTCTCCGATCAATCCCCAACAAGCTAGGAGGCGTACTTGCACTCCTCTCCTCCATCCTCGTCCTCATGGTGGTGCCCATTCTACACACATCAAAACAACGAAGTTTAACATTCCGCCCACTCACACAATTCCTCTTTTGACTCCTAGTAGCAGATGTAATCATTTTAACATGAATTGG
>49520 gene=cytochrome b partial cds_location=mitochondrion_Organims= Cirostoma jordani_Sample locality=El Tejocotal dam_Country=Mexico
ACCCACCCCCTATTAAAAATTGCCAACGACGCGATCGTAGACCTCCCAGCTCCTGCCAACATTTCAGTTTGGTGAAACTTTGGCTCACTTCTAGGCCTTTGCTTGATTGCCCAAATCCTTACCGGCCTATTCTTAGCCATACACTATACCTCTGACATCGCTACGGCTTTCTCATCTGTCGCTCACATTTGCCGGGATGTAAACTATGGATGACTCATCCGAAACATGCATGCGAACGGAGCCTCTTTCTTCTTCATCTGCATCTACCTTCATATTGGACGAGGCCTCTACTACGGATCATACCTGTACAAGGAGACATGAAACGTTGGGGTTGTTCTTCTTCTTCTTGTAATGATGACAGCCTTTGTTGGCTATGTCCTTCCTTGAGGACAGATATCCTTCTGGGGGGCCACTGTCATTACCAACCTCTTATCAGCTGTCCCATACGTAGGCAACGCCCTGGTGCAATGGATCTGAGGGGGCTTTTCCGTTGATAATGCCACCCTCACTCGATTCTTCGCTTTCCACTTCCTACTCCCTTTTGTTGTTGCCGCCGCCACTATAGTGCATCTAATTTTCCTACACCAAACAGGCTCGAACAACCCCACGGGCATTAACTCGGACGCCGACAAGATCTCATTCCACCCTTACTTCTCCTACAAAGATCTTCTTGGCTTCGCAGCACTCCTTATTGCTCTGATCTCTCTCGCCCTATTCTCACCAAACCTCCTCGGCGACCCCGACAATTTCACCCCTGCCAATCCCCTTGTTACCCCTCCCCACATTAAGCCTGAGTGATATTTCCTGTTTGCCTACGCTATTCTCCGATCAATCCCCAACAAGCTAGGAGGCGTACTTGCACTCCTCTCCTCCATCCTCGTCCTCATGGTGGTGCCCATTCTACACACATCAAAACAACGAAGTTTAACATTCCGCCCACTCACACAATTCCTCTTTTGACTCCTAGTAGCAGATGTAATCATTTTAACATGAATTGG
>5089 gene=cytochrome b partial cds_location=mitochondrion_Organims= Cirostoma jordani_Sample locality= Cajititlan lake_Country=Mexico
ACCCACCCCCTATTAAAAATTGCCAACGACGCGATCGTAGACCTCCCAGCTCCTGCCAACATTTCAGTTTGGTGAAACTTTGGCTCACTTCTAGGCCTTTGCTTGATTGCCCAAATCCTTACCGGCCTATTCTTAGCCATACACTATACCTCTGACATCGCTACGGCTTTCTCATCTGTCGCTCACATTTGCCGGGATGTAAACTATGGATGACTCATCCGAAACATGCATGCGAACGGAGCCTCTTTCTTCTTCATCTGCATCTACCTTCATATTGGACGAGGCCTCTACTACGGATCATACCTGTACAAGGAGACATGAAACGTTGGGGTTGTTCTTCTTCTTCTTGTAATGATGACAGCCTTTGTTGGCTATGTCCTTCCTTGAGGACAGATATCCTTCTGGGGGGCCACTGTCATTACCAACCTCTTATCAGCTGTCCCATACGTAGGCAACGCCCTGGTGCAATGGATCTGAGGAGGCTTTTCCGTTGATAATGCCACCCTCACTCGATTCTTCGCTTTCCACTTCCTACTCCCTTTTGTTGTTGCCGCCGCCACTATAGTGCATCTAATTTTCCTACACCAAACAGGCTCGAACAACCCCACGGGCATTAACTCGGACGCCGACAAGATCTCATTCCACCCTTACTTCTCCTACAAAGATCTTCTTGGCTTCGCAGCACTCCTTATTGCTCTGATCTCTCTCGCCCTATTCTCACCAAACCTCCTCGGCGACCCCGACAATTTCACCCCTGCAAATCCCCTTGTTACCCCTCCCCACATTAAGCCTGAGTGATATTTCCTGTTTGCCTACGCTATTCTCCGATCAATCCCCAACAAGCTAGGAGGCGTACTTGCACTCCTCTCCTCCATCCTCGTCCTCATGGTGGTGCCCATTCTACACACATCAAAACAACGAAGTTTAACATTCCGCCCACTCACACAATTCCTCTTTTGACTCCTAGTAGCAGATGTAATCATTTTAACATGAATTGG
>5090 gene=cytochrome b partial cds_location=mitochondrion_Organims= Cirostoma jordani_Sample locality= Cajititlan lake_Country=Mexico
ACCCACCCCCTATTAAAAATTGCCAACGACGCGATCGTAGACCTCCCAGCTCCTGCCAACATTTCAGTTTGGTGAAACTTTGGCTCACTTCTAGGCCTTTGCTTGATTGCCCAAATCCTTACCGGCCTATTCTTAGCCATACACTATACCTCTGACATCGCTACGGCTTTCTCATCTGTCGCTCACATTTGCCGGGATGTAAACTATGGATGACTCATCCGAAACATGCATGCGAACGGAGCCTCTTTCTTCTTCATCTGCATCTACCTTCATATTGGACGAGGCCTCTACTACGGATCATACCTGTACAAGGAGACATGAAACGTTGGGGTTGTTCTTCTTCTTCTTGTAATGATGACAGCCTTTGTTGGCTATGTCCTTCCTTGAGGACAGATATCCTTCTGGGGGGCCACTGTCATTACCAACCTCTTATCAGCTGTCCCATACGTAGGCAACGCCCTGGTGCAATGGATCTGAGGGGGCTTTTCCGTTGATAATGCCACCCTCACTCGATTCTTCGCTTTCCACTTCCTACTCCCTTTTGTTGTTGCCGCCGCCACTATAGTGCATCTAATTTTCCTACACCAAACAGGCTCGAACAACCCCACGGGCATTAACTCGGACGCCGACAAGATCTCATTCCACCCTTACTTCTCCTACAAAGATCTTCTTGGCTTCGCAGCACTCCTTATTGCTCTGATCTCTCTCGCCCTATTCTCACCAAACCTCCTCGGCGACCCCGACAATTTCACCCCTGCAAATCCCCTTGTTACCCCTCCCCACATTAAGCCTGAGTGATATTTCCTGTTTGCCTACGCTATTCTCCGATCAATCCCCAACAAGCTAGGAGGCGTACTTGCACTCCTCTCCTCCATCCTCGTCCTCATGGTGGTGCCCATTCTACACACATCAAAACAACGAAGTTTAACATTCCGCCCACTCACACAATTCCTCTTTTGACTCCTAGTAGCAGATGTAATCATTTTAACATGAATTGG
>5091 gene=cytochrome b partial cds_location=mitochondrion_Organims= Cirostoma jordani_Sample locality= Cajititlan lake_Country=Mexico
ACCCACCCCCTATTAAAAATTGCCAACGACGCGATCGTAGACCTCCCAGCTCCTGCCAACATTTCAGTTTGGTGAAACTTTGGCTCACTTCTAGGCCTTTGCTTGATTGCCCAAATCCTTACCGGCCTATTCTTAGCCATACACTATACCTCTGACATCGCTACGGCTTTCTCATCTGTCGCTCACATTTGCCGGGATGTAAACTATGGATGACTCATCCGAAACATGCATGCGAACGGAGCCTCTTTCTTCTTCATCTGCATCTACCTTCATATTGGACGAGGCCTCTACTACGGATCATACCTGTACAAGGAGACATGAAACGTTGGGGTTGTTCTTCTTCTTCTTGTAATGATGACAGCCTTTGTTGGCTATGTCCTTCCTTGAGGACAGATATCCTTCTGGGGGGCCACTGTCATTACCAACCTCTTATCAGCTGTCCCATACGTAGGCAACGCCCTGGTGCAATGGATCTGAGGGGGCTTTTCCGTTGATAATGCCACCCTCACTCGATTCTTCGCTTTCCACTTCCTACTCCCTTTTGTTGTTGCCGCCGCCACTATAGTGCATCTAATTTTCCTACACCAAACAGGCTCGAACAACCCCACGGGCATTAACTCGGACGCCGACAAGATCTCATTCCACCCTTACTTCTCCTACAAAGATCTTCTTGGCTTCGCAGCACTCCTTATTGCTCTGATCTCTCTCGCCCTATTCTCACCAAACCTCCTCGGCGACCCCGACAATTTCACCCCTGCAAATCCCCTTGTTACCCCTCCCCACATTAAGCCTGAGTGATATTTCCTGTTTGCCTACGCTATTCTCCGATCAATCCCCAACAAGCTAGGAGGCGTACTTGCACTCCTCTCCTCCATCCTCGTCCTCATGGTGGTGCCCATTCTACACACATCAAAACAACGAAGTTTAACATTCCGCCCACTCACACAATTCCTCTTTTGACTCCTAGTAGCAGATGTAATCATTTTAACATGAATTGG
>28309 gene=cytochrome b partial cds_location=mitochondrion_Organims= Cirostoma jordani_Sample locality= Chapala lake_Country=Mexico
ACCCACCCCCTATTAAAAATTGCCAACGACGCGATCGTAGACCTCCCAGCTCCTGCCAACATTTCAGTTTGGTGAAACTTTGGCTCACTTCTAGGCCTTTGCTTGATTGCCCAAATCCTTACCGGCCTATTCTTAGCCATACACTATACCTCTGACATCGCTACGGCTTTCTCATCTGTCGCTCACATTTGCCGGGATGTAAACTATGGATGACTCATCCGAAACATGCATGCGAACGGAGCCTCTTTCTTCTTCATCTGCATCTACCTTCATATTGGACGAGGCCTCTACTACGGATCATACCTGTACAAGGAGACATGAAACGTTGGGGTTGTTCTTCTTCTTCTTGTAATGATGACAGCCTTTGTTGGCTATGTCCTTCCTTGAGGACAGATATCCTTCTGGGGGGCCACTGTCATTACCAACCTCTTATCAGCTGTCCCATACGTAGGCAACGCCCTGGTGCAATGGATCTGAGGAGGCTTTTCCGTTGATAATGCCACCCTCACTCGATTCTTCGCTTTCCACTTCCTACTCCCTTTTGTTGTTGCCGCCGCCACTATAGTGCATCTAATTTTCCTACACCAAACAGGCTCGAACAACCCCACGGGCATTAACTCGGACGCCGACAAGATCTCATTCCACCCTTACTTCTCCTACAAAGATCTTCTTGGCTTCGCAGCACTCCTTATTGCTCTGATCTCTCTCGCCCTATTCTCACCAAACCTCCTCGGCGACCCCGACAATTTCACCCCTGCAAATCCCCTTGTTACCCCTCCCCACATTAAGCCTGAATGGTATTTCCTGTTTGCCTACGCTATTCTCCGATCAATCCCCAACAAGCTAGGAGGCGTACTTGCACTCCTCTCCTCCATCCTCGTCCTCATGGTGGTGCCCATTCTACACACATCAAAACAACGAAGTTTAACATTCCGCCCACTCACACAATTCCTCTTTTGACTTCTAGTAGCAGATGTAATCATTTTAACATGAATTGG
>35323 gene=cytochrome b partial cds_location=mitochondrion_Organims= Cirostoma jordani_Sample locality= Chapala lake_Country=Mexico
ACCCACCCCCTATTAAAAATTGCCAACGACGCGATCGTAGACCTCCCAGCTCCTGCCAACATTTCAGTTTGGTGAAACTTTGGCTCACTTCTAGGCCTTTGCTTGATTGCCCAAATCCTTACCGGCCTATTCTTAGCCATACACTATACCTCTGACATCGCTACGGCTTTCTCATCTGTCGCTCACATTTGCCGGGATGTAAACTATGGATGACTCATCCGAAACATGCATGCGAACGGAGCCTCTTTCTTCTTCATCTGCATCTACCTTCATATTGGACGAGGCCTCTACTACGGATCATACCTGTACAAGGAGACATGAAACGTTGGGGTTGTTCTTCTTCTTCTTGTAATGATGACAGCCTTTGTTGGCTATGTCCTTCCTTGAGGACAGATATCCTTCTGGGGGGCCACTGTCATTACCAACCTCTTATCAGCTGTCCCATACGTAGGCAACGCCCTGGTGCAATGGATCTGAGGGGGCTTTTCCGTTGATAATGCCACCCTCACTCGATTCTTCGCTTTCCACTTCCTACTCCCTTTTGTTGTTGCCGCCGCCACTATAGTGCATCTAATTTTCCTACACCAAACAGGCTCGAACAACCCCACGGGCATTAACTCGGACGCCGACAAGATCTCATTCCACCCTTACTTCTCCTACAAAGATCTTCTTGGCTTCGCAGCACTCCTTATTGCTCTGATCTCTCTCGCCCTATTCTCACCAAACCTCCTCGGCGACCCCGACAATTTCACCCCTGCAAATCCCCTTGTTACCCCTCCCCACATTAAGCCTGAGTGATATTTCCTGTTTGCCTACGCTATTCTCCGATCAATCCCCAACAAGCTAGGAGGCGTACTTGCACTCCTCTCCTCCATCCTCGTCCTCATGGTGGTGCCCATTCTACACACATCAAAACAACGAAGTTTAACATTCCGCCCACTCACACAATTCCTCTTTTGACTCCTAGTAGCAGATGTAATCATTTTAACATGAATTGG
>28326 gene=cytochrome b partial cds_location=mitochondrion_Organims= Cirostoma jordani_Sample locality= Chapala lake_Country=Mexico
ACCCACCCCCTATTAAAAATTGCCAACGACGCGATCGTAGACCTCCCAGCTCCTGCCAACATTTCAGTTTGGTGAAACTTTGGCTCACTTCTAGGCCTTTGCTTGATTGCCCAAATCCTTACCGGCCTATTCTTAGCCATACACTATACCTCTGACATCGCTACGGCTTTCTCATCTGTCGCTCACATTTGCCGGGATGTAAACTATGGATGACTCATCCGAAACATGCATGCGAACGGAGCCTCTTTCTTCTTCATCTGCATCTACCTTCATATTGGACGAGGCCTCTACTACGGATCATACCTGTACAAGGAGACATGAAACGTTGGGGTTGTTCTTCTTCTTCTTGTAATGATGACAGCCTTTGTTGGCTATGTCCTTCCTTGAGGACAGATATCCTTCTGGGGGGCCACTGTCATTACCAACCTCTTATCAGCTGTCCCATACGTAGGCAACGCCCTGGTGCAATGGATCTGAGGAGGCTTTTCCGTTGATAATGCCACCCTCACTCGATTCTTCGCTTTCCACTTCCTACTCCCTTTTGTTGTTGCCGCCGCCACTATAGTGCATCTAATTTTCCTACACCAAACAGGCTCGAACAACCCCACGGGCATTAACTCGGACGCCGACAAGATCTCATTCCACCCTTACTTCTCCTACAAAGATCTTCTTGGCTTCGCAGCACTCCTTATTGCTCTGATCTCTCTCGCCCTATTCTCACCAAACCTCCTCGGCGACCCCGACAATTTCACCCCTGCAAATCCCCTTGTTACCCCTCCCCACATTAAGCCTGAGTGATATTTCCTGTTTGCCTACGCTATTCTCCGATCAATCCCCAACAAGCTAGGAGGCGTACTTGCACTCCTCTCCTCCATCCTCGTCCTCATGGTGGTGCCCATTCTACACACATCAAAACAACGAAGTTTAACATTCCGCCCACTCACACAATTCCTCTTTTGACTCCTAGTAGCAGATGTAATCATTTTAACATGAATTGG
>35361 gene=cytochrome b partial cds_location=mitochondrion_Organims= Cirostoma jordani_Sample locality= Chapala lake_Country=Mexico
ACCCACCCCCTATTAAAAATTGCCAACGACGCGATCGTAGACCTCCCAGCTCCTGCCAACATTTCAGTTTGGTGAAACTTTGGCTCACTTCTAGGCCTTTGCTTGATTGCCCAAATCCTTACCGGCCTATTCTTAGCCATACACTATACCTCTGACATCGCTACGGCTTTCTCATCTGTCGCTCACATTTGCCGGGATGTAAACTATGGATGACTCATCCGAAACATGCATGCGAACGGAGCCTCTTTCTTCTTCATCTGCATCTACCTTCATATTGGACGAGGCCTCTACTACGGATCATACCTGTACAAGGAGACATGAAACGTTGGGGTTGTTCTTCTTCTTCTTGTAATGATGACAGCCTTTGTTGGCTATGTCCTTCCTTGAGGACAGATATCCTTCTGGGGGGCCACTGTCATTACCAACCTCTTATCAGCTGTCCCATACGTAGGCAACGCCCTGGTGCAATGGATCTGAGGGGGCTTTTCCGTTGATAATGCCACCCTCACTCGATTCTTCGCTTTCCACTTCCTACTCCCTTTTGTTGTTGCCGCCGCCACTATAGTGCATCTAATTTTCCTACACCAAACAGGCTCGAACAACCCCACGGGCATTAACTCGGACGCCGACAAGATCTCATTCCACCCTTACTTCTCCTACAAAGATCTTCTTGGCTTCGCAGCACTCCTTATTGCTCTGATCTCTCTCGCCCTATTCTCACCAAACCTCCTCGGCGACCCCGACAATTTCACCCCTGCAAATCCCCTTGTTACCCCTCCCCACATTAAGCCTGAGTGATATTTCCTGTTTGCCTACGCTATTCTCCGATCAATCCCCAACAAGCTAGGAGGCGTACTTGCACTCCTCTCCTCCATCCTCGTCCTCATGGTGGTGCCCATTCTACACACATCAAAACAACGAAGTTTAACATTCCGCCCACTCACACAATTCCTCTTTTGACTCCTAGTAGCAGATGTAATCATTTTAACATGAATTGG
>28255 gene=cytochrome b partial cds_location=mitochondrion_Organims= Cirostoma jordani_Sample locality= Los Negritos lake_Country=Mexico
ACCCACCCCCTATTAAAAATTGCCAACGACGCGATCGTAGACCTCCCAGCTCCTGCCAACATTTCAGTTTGGTGAAACTTTGGCTCACTTCTAGGCCTTTGCTTGATTGCCCAAATCCTTACCGGCCTATTCTTAGCCATACACTATACCTCTGACATCGCTACGGCTTTCTCATCTGTCGCTCACATTTGCCGGGATGTAAACTATGGATGACTCATCCGAAACATGCATGCGAACGGAGCCTCTTTCTTCTTCATCTGCATCTACCTTCATATTGGACGAGGCCTCTACTACGGATCATACCTGTACAAGGAGACATGAAACGTTGGGGTTGTTCTTCTTCTTCTTGTAATGATGACAGCCTTTGTTGGCTATGTCCTTCCTTGAGGACAGATATCCTTCTGGGGGGCCACTGTCATTACCAACCTCTTATCAGCTGTCCCATACGTAGGCAACGCCCTGGTGCAATGGATCTGAGGAGGCTTTTCCGTTGATAATGCCACCCTCACTCGATTCTTCGCTTTTCACTTCCTACTCCCTTTTGTTGTTGCCGCCGCCACTATAGTGCATCTAATTTTCCTACACCAAACAGGCTCGAACAACCCCACGGGCATTAACTCGGACGCCGACAAGATCTCATTCCACCCTTACTTCTCCTACAAAGATCTTCTTGGCTTCGCAGCACTCCTTATTGCTCTGATCTCTCTCGCCCTATTCTCACCAAACCTCCTCGGCGACCCCGACAATTTCACCCCTGCAAATCCCCTTGTTACCCCTCCCCACATTAAGCCTGAGTGATATTTCCTGTTTGCCTACGCTATTCTCCGATCAATCCCCAACAAGCTAGGAGGCGTACTTGCACTCCTCTCCTCCATCCTCGTCCTCATGGTGGTGCCCATTCTACACACATCAAAACAACGAAGTTTAACATTCCGCCCACTCACACAATTCCTCTTTTGACTCCTAGTAGCAGATGTAATCATTTTAACATGAATTGG
>28256 gene=cytochrome b partial cds_location=mitochondrion_Organims= Cirostoma jordani_Sample locality= Los Negritos lake_Country=Mexico
ACCCACCCCCTATTAAAAATTGCCAACGACGCGATCGTAGACCTCCCAGCTCCTGCCAACATTTCAGTTTGGTGAAACTTTGGCTCACTTCTAGGCCTTTGCTTGATTGCCCAAATCCTTACCGGCCTATTCTTAGCCATACACTATACCTCTGACATCGCTACGGCTTTCTCATCTGTCGCTCACATTTGCCGGGATGTAAACTATGGATGACTCATCCGAAACATGCATGCGAACGGAGCCTCTTTCTTCTTCATCTGCATCTACCTTCATATTGGACGAGGCCTCTACTACGGATCATACCTGTACAAGGAGACATGAAACGTAGGGGTTGTTCTTCTTCTTCTTGTAATGATGACAGCCTTTGTTGGCTATGTCCTTCCTTGAGGACAGATATCCTTCTGGGGGGCCACTGTCATTACCAACCTCTTATCAGCTGTCCCATACGTAGGCAACGCCCTGGTGCAATGGATCTGAGGGGGCTTTTCCGTTGATAATGCCACCCTCACTCGATTCTTCGCTTTCCACTTCCTACTCCCTTTTGTTGTTGCCGCCGCCACTATAGTGCATCTAATTTTCCTACACCAAACAGGCTCGAACAACCCCACGGGCATTAACTCGGACGCCGACAAGATCTCATTCCACCCTTACTTCTCCTACAAAGATCTTCTTGGCTTCGCAGCACTCCTTATTGCTCTGATCTCTCTCGCCCTATTCTCACCAAACCTCCTCGGCGACCCCGACAATTTCACCCCTGCAAATCCCCTTGTTACCCCTCCCCACATTAAGCCTGAGTGATATTTCCTGTTTGCCTACGCTATTCTCCGATCAATCCCCAACAAGCTAGGAGGCGTACTTGCACTCCTCTCCTCCATCCTCGTCCTCATGGTGGTGCCCATTCTACACACATCAAAACAACGAAGTTTAACATTCCGCCCACTCACACAATTCCTCTTTTGACTCCTAGTAGCAGATGTAATCATTTTAACATGAATTGG
>28258 gene=cytochrome b partial cds_location=mitochondrion_Organims= Cirostoma jordani_Sample locality= Los Negritos lake_Country=Mexico
ACCCACCCCCTATTAAAAATTGCCAACGACGCGATCGTAGACCTCCCAGCTCCTGCCAACATTTCAGTTTGGTGAAACTTTGGCTCACTTCTAGGCCTTTGCTTGATTGCCCAAATCCTTACCGGCCTATTCTTAGCCATACACTATACCTCTGACATCGCTACGGCTTTCTCATCTGTCGCTCACATTTGCCGGGATGTAAACTATGGATGACTCATCCGAAACATGCATGCGAACGGAGCCTCTTTCTTCTTCATCTGCATCTACCTTCATATTGGACGAGGCCTCTACTACGGATCATACCTGTACAAGGAGACATGAAACGTTGGGGTTGTTCTTCTTCTTCTTGTAATGATGACAGCCTTTGTTGGCTATGTCCTTCCTTGAGGACAGATATCCTTCTGGGGGGCCACTGTCATTACCAACCTCTTATCAGCTGTCCCATACGTAGGCAACGCCCTGGTGCAATGGATCTGAGGAGGCTTTTCCGTTGATAATGCCACCCTCACTCGATTCTTCGCTTTCCACTTCCTACTCCCTTTTGTTGTTGCCGCCGCCACTATAGTGCATCTAATTTTCCTACACCAAACAGGCTCGAACAACCCCACGGGCATTAACTCGGACGCCGACAAGATCTCATTCCACCCTTACTTCTCCTACAAAGATCTTCTTGGCTTCGCAGCACTCCTTATTGCTCTGATCTCTCTCGCCCTATTCTCACCAAACCTCCTCGGCGACCCCGACAATTTCACCCCTGCAAATCCCCTTGTTACCCCTCCCCACATTAAGCCTGAGTGATATTTCCTGTTTGCCTACGCTATTCTCCGATCAATCCCCAACAAGCTAGGAGGCGTACTTGCACTCCTCTCCTCCATCCTCGTCCTCATGGTGGTGCCCATTCTACACACATCAAAACAACGAAGTTTAACATTCCGCCCACTCACACAATTCCTCTTTTGACTCCTAGTAGCAGATGTAATCATTTTAACATGAATTGG
>35570 gene=cytochrome b partial cds_location=mitochondrion_Organims= Cirostoma jordani_Sample locality= Los Negritos lake_Country=Mexico
ACCCACCCCCTATTAAAAATTGCCAACGACGCGATCGTAGACCTCCCAGCTCCTGCCAACATTTCAGTTTGGTGAAACTTTGGCTCACTTCTAGGCCTTTGCTTGATTGCCCAAATCCTTACCGGCCTATTCTTAGCCATACACTATACCTCTGACATCGCTACGGCTTTCTCATCTGTCGCTCACATTTGCCGGGATGTAAACTATGGATGACTCATCCGAAACATGCATGCGAACGGAGCCTCTTTCTTCTTCATCTGCATCTACCTTCATATTGGACGAGGCCTCTACTACGGATCATACCTGTACAAGGAGACATGAAACGTTGGGGTTGTTCTTCTTCTTCTTGTAATGATGACAGCCTTTGTTGGCTATGTCCTTCCTTGAGGACAGATATCCTTCTGGGGGGCCACTGTCATTACCAACCTCTTATCAGCTGTCCCATACGTAGGCAACGCCCTGGTGCAATGGATCTGAGGAGGCTTTTCCGTTGATAATGCCACCCTCACTCGATTCTTCGCTTTCCACTTCCTACTCCCTTTTGTTGTTGCCGCCGCCACTATAGTGCATCTAATTTTCCTACACCAAACAGGCTCGAACAACCCCACGGGCATTAACTCGGACGCCGACAAGATCTCATTCCACCCTTACTTCTCCTACAAAGATCTTCTTGGCTTCGCAGCACTCCTTATTGCTCTGATCTCTCTCGCCCTATTCTCACCAAACCTCCTCGGCGACCCCGACAATTTCACCCCTGCAAATCCCCTTGTTACCCCTCCCCACATTAAGCCTGAGTGATATTTCCTGTTTGCCTACGCTATTCTCCGATCAATCCCCAACAAGCTAGGAGGCGTACTTGCACTCCTCTCCTCCATCCTCGTCCTCATGGTGGTGCCCATTCTACACACATCAAAACAACGAAGTTTAACATTCCGCCCACTCACACAATTCCTCTTTTGACTCCTAGTAGCAGATGTAATCATTTTAACATGAATTGG
>35571 gene=cytochrome b partial cds_location=mitochondrion_Organims= Cirostoma jordani_Sample locality= Los Negritos lake_Country=Mexico
ACCCACCCCCTATTAAAAATTGCCAACGACGCGATCGTAGACCTCCCAGCTCCTGCCAACATTTCAGTTTGGTGAAACTTTGGCTCACTTCTAGGCCTTTGCTTGATTGCCCAAATCCTTACCGGCCTATTCTTAGCCATACACTATACCTCTGACATCGCTACGGCTTTCTCATCTGTCGCTCACATTTGCCGGGATGTAAACTATGGATGACTCATCCGAAACATGCATGCGAACGGAGCCTCTTTCTTCTTCATCTGCATCTACCTTCATATTGGACGAGGCCTCTACTACGGATCATACCTGTACAAGGAGACATGAAACGTTGGGGTTGTTCTTCTTCTTCTTGTAATGATGACAGCCTTTGTTGGCTATGTCCTTCCTTGAGGACAGATATCCTTCTGGGGGGCCACTGTCATTACCAACCTCTTATCAGCTGTCCCATACGTAGGCAACGCCCTGGTGCAATGGATCTGAGGAGGCTTTTCCGTTGATAATGCCACCCTCACTCGATTCTTCGCTTTCCACTTCCTACTCCCTTTTGTTGTTGCCGCCGCCACTATAGTGCATCTAATTTTCCTACACCAAACAGGCTCGAACAACCCCACGGGCATTAACTCGGACGCCGACAAGATCTCATTCCACCCTTACTTCTCCTACAAAGATCTTCTTGGCTTCGCAGCACTCCTTATTGCTCTGATCTCTCTCGCCCTATTCTCACCAAACCTCCTCGGCGACCCCGACAATTTCACCCCTGCAAATCCCCTTGTTACCCCTCCCCACATTAAGCCTGAGTGATATTTCCTGTTTGCCTACGCTATTCTCCGATCAATCCCCAACAAGCTAGGAGGCGTACTTGCACTCCTCTCCTCCATCCTCGTCCTCATGGTGGTGCCCATTCTACACACATCAAAACAACGAAGTTTAACATTCCGCCCACTCACACAATTCCTCTTTTGACTCCTAGTAGCAGATGTAATCATTTTAACATGAATTGG
>35572 gene=cytochrome b partial cds_location=mitochondrion_Organims= Cirostoma jordani_Sample locality= Los Negritos lake_Country=Mexico
ACCCACCCCCTATTAAAAATTGCCAACGACGCGATCGTAGACCTCCCAGCTCCTGCCAACATTTCAGTTTGGTGAAACTTTGGCTCACTTCTAGGCCTTTGCTTGATTGCCCAAATCCTTACCGGCCTATTCTTAGCCATACACTATACCTCTGACATCGCTACGGCTTTCTCATCTGTCGCTCACATTTGCCGGGATGTAAACTATGGATGACTCATCCGAAACATGCATGCGAACGGAGCCTCTTTCTTCTTCATCTGCATCTACCTTCATATTGGACGAGGCCTCTACTACGGATCATACCTGTACAAGGAGACATGAAACGTTGGGGTTGTTCTTCTTCTTCTTGTAATGATGACAGCCTTTGTTGGCTATGTCCTTCCTTGAGGACAGATATCCTTCTGGGGGGCCACTGTCATTACCAACCTCTTATCAGCTGTCCCATACGTAGGCAACGCCCTGGTGCAATGGATCTGAGGAGGCTTTTCCGTTGATAATGCCACCCTCACTCGATTCTTCGCTTTCCACTTCCTACTCCCTTTTGTTGTTGCCGCCGCCACTATAGTGCATCTAATTTTCCTACACCAAACAGGCTCGAACAACCCCACGGGCATTAACTCGGACGCCGACAAGATCTCATTCCACCCTTACTTCTCCTACAAAGATCTTCTTGGCTTCGCAGCACTCCTTATTGCTCTGATCTCTCTCGCCCTATTCTCACCAAACCTCCTCGGCGACCCCGACAATTTCACCCCTGCAAATCCCCTTGTTACCCCTCCCCACATTAAGCCTGAGTGATATTTCCTGTTTGCCTACGCTATTCTCCGATCAATCCCCAACAAGCTAGGAGGCGTACTTGCACTCCTCTCCTCCATCCTCGTCCTCATGGTGGTGCCCATTCTACACACATCAAAACAACGAAGTTTAACATTCCGCCCACTCACACAATTCCTCTTTTGACTCCTAGTAGCAGATGTAATCATTTTAACATGAATTGG
>35573 gene=cytochrome b partial cds_location=mitochondrion_Organims= Cirostoma jordani_Sample locality= Los Negritos lake_Country=Mexico
ACCCACCCCCTATTAAAAATTGCCAACGACGCGATCGTAGACCTCCCAGCTCCTGCCAACATTTCAGTTTGGTGAAACTTTGGCTCACTTCTAGGCCTTTGCTTGATTGCCCAAATCCTTACCGGCCTATTCTTAGCCATACACTATACCTCTGACATCGCTACGGCTTTCTCATCTGTCGCTCACATTTGCCGGGATGTAAACTATGGATGACTCATCCGAAACATGCATGCGAACGGAGCCTCTTTCTTCTTCATCTGCATCTACCTTCATATTGGACGAGGCCTCTACTACGGATCATACCTGTACAAGGAGACATGAAACGTTGGGGTTGTTCTTCTTCTTCTTGTAATGATGACAGCCTTTGTTGGCTATGTCCTTCCTTGAGGACAGATATCCTTCTGGGGGGCCACTGTCATTACCAACCTCTTATCAGCTGTCCCATACGTAGGCAACGCCCTGGTGCAATGGATCTGAGGAGGCTTTTCCGTTGATAATGCCACCCTCACTCGATTCTTCGCTTTCCACTTCCTACTCCCTTTTGTTGTTGCCGCCGCCACTATAGTGCATCTAATTTTCCTACACCAAACAGGCTCGAACAACCCCACGGGCATTAACTCGGACGCCGACAAGATCTCATTCCACCCTTACTTCTCCTACAAAGATCTTCTTGGCTTCGCAGCACTCCTTATTGCTCTGATCTCTCTCGCCCTATTCTCACCAAACCTCCTCGGCGACCCCGACAATTTCACCCCTGCAAATCCCCTTGTTACCCCTCCCCACATTAAGCCTGAGTGATATTTCCTGTTTGCCTACGCTATTCTCCGATCAATCCCCAACAAGCTAGGAGGCGTACTTGCACTCCTCTCCTCCATCCTCGTCCTCATGGTGGTGCCCATTCTACACACATCAAAACAACGAAGTTTAACATTCCGCCCACTCACACAATTCCTCTTTTGACTCCTAGTAGCAGATGTAATCATTTTAACATGAATTGG
>35574 gene=cytochrome b partial cds_location=mitochondrion_Organims= Cirostoma jordani_Sample locality= Los Negritos lake_Country=Mexico
ACCCACCCCCTATTAAAAATTGCCAACGACGCGATCGTAGACCTCCCAGCTCCTGCCAACATTTCAGTTTGGTGAAACTTTGGCTCACTTCTAGGCCTTTGCTTGATTGCCCAAATCCTTACCGGCCTATTCTTAGCCATACACTATACCTCTGACATCGCTACGGCTTTCTCATCTGTCGCTCACATTTGCCGGGATGTAAACTATGGATGACTCATCCGAAACATGCATGCGAACGGAGCCTCTTTCTTCTTCATCTGCATCTACCTTCATATTGGACGAGGCCTCTACTACGGATCATACCTGTACAAGGAGACATGAAACGTTGGGGTTGTTCTTCTTCTTCTTGTAATGATGACAGCCTTTGTTGGCTATGTCCTTCCTTGAGGACAGATATCCTTCTGGGGGGCCACTGTCATTACCAACCTCTTATCAGCTGTCCCATACGTAGGCAACGCCCTGGTGCAATGGATCTGAGGAGGCTTTTCCGTTGATAATGCCACCCTCACTCGATTCTTCGCTTTCCACTTCCTACTCCCTTTTGTTGTTGCCGCCGCCACTATAGTGCATCTAATTTTCCTACACCAAACAGGCTCGAACAACCCCACGGGCATTAACTCGGACGCCGACAAGATCTCATTCCACCCTTACTTCTCCTACAAAGATCTTCTTGGCTTCGCAGCACTCCTTATTGCTCTGATCTCTCTCGCCCTATTCTCACCAAACCTCCTCGGCGACCCCGACAATTTCACCCCTGCAAATCCCCTTGTTACCCCTCCCCACATTAAGCCTGAGTGATATTTCCTGTTTGCCTACGCTATTCTCCGATCAATCCCCAACAAGCTAGGAGGCGTACTTGCACTCCTCTCCTCCATCCTCGTCCTCATGGTGGTGCCCATTCTACACACATCAAAACAACGAAGTTTAACATTCCGCCCACTCACACAATTCCTCTTTTGACTCCTAGTAGCAGATGTAATCATTTTAACATGAATTGG
>35575 gene=cytochrome b partial cds_location=mitochondrion_Organims= Cirostoma jordani_Sample locality= Los Negritos lake_Country=Mexico
ACCCACCCCCTATTAAAAATTGCCAACGACGCGATCGTAGACCTCCCAGCTCCTGCCAACATTTCAGTTTGGTGAAACTTTGGCTCACTTCTAGGCCTTTGCTTGATTGCCCAAATCCTTACCGGCCTATTCTTAGCCATACACTATACCTCTGACATCGCTACGGCTTTCTCATCTGTCGCTCACATTTGCCGGGATGTAAACTATGGATGACTCATCCGAAACATGCATGCGAACGGAGCCTCTTTCTTCTTCATCTGCATCTACCTTCATATTGGACGAGGCCTCTACTACGGATCATACCTGTACAAGGAGACATGAAACGTTGGGGTTGTTCTTCTTCTTCTTGTAATGATGACAGCCTTTGTTGGCTATGTCCTTCCTTGAGGACAGATATCCTTCTGGGGGGCCACTGTCATTACCAACCTCTTATCAGCTGTCCCATACGTAGGCAACGCCCTGGTGCAATGGATCTGAGGAGGCTTTTCCGTTGATAATGCCACCCTCACTCGATTCTTCGCTTTCCACTTCCTACTCCCTTTTGTTGTTGCCGCCGCCACTATAGTGCATCTAATTTTCCTACACCAAACAGGCTCGAACAACCCCACGGGCATTAACTCGGACGCCGACAAGATCTCATTCCACCCTTACTTCTCCTACAAAGATCTTCTTGGCTTCGCAGCACTCCTTATTGCTCTGATCTCTCTCGCCCTATTCTCACCAAACCTCCTCGGCGACCCCGACAATTTCACCCCTGCAAATCCCCTTGTTACCCCTCCCCACATTAAGCCTGAGTGATATTTCCTGTTTGCCTACGCTATTCTCCGATCAATCCCCAACAAGCTAGGAGGCGTACTTGCACTCCTCTCCTCCATCCTCGTCCTCATGGTGGTGCCCATTCTACACACATCAAAACAACGAAGTTTAACATTCCGCCCACTCACACAATTCCTCTTTTGACTCCTAGTAGCAGATGTAATCATTTTAACATGAATTGG
>35578 gene=cytochrome b partial cds_location=mitochondrion_Organims= Cirostoma jordani_Sample locality= Los Negritos lake_Country=Mexico
ACCCACCCCCTATTAAAAATTGCCAACGACGCGATCGTAGACCTCCCAGCTCCTGCCAACATTTCAGTTTGGTGAAACTTTGGCTCACTTCTAGGCCTTTGCTTGATTGCCCAAATCCTTACCGGCCTATTCTTAGCCATACACTATACCTCTGACATCGCTACGGCTTTCTCATCTGTCGCTCACATTTGCCGGGATGTAAACTATGGATGACTCATCCGAAACATGCATGCGAACGGAGCCTCTTTCTTCTTCATCTGCATCTACCTTCATATTGGACGAGGCCTCTACTACGGATCATACCTGTACAAGGAGACATGAAACGTTGGGGTTGTTCTTCTTCTTCTTGTAATGATGACAGCCTTTGTTGGCTATGTCCTTCCTTGAGGACAGATATCCTTCTGGGGGGCCACTGTCATTACCAACCTCTTATCAGCTGTCCCATACGTAGGCAACGCCCTGGTGCAATGGATCTGAGGAGGCTTTTCCGTTGATAATGCCACCCTCACTCGATTCTTCGCTTTCCACTTCCTACTCCCTTTTGTTGTTGCCGCCGCCACTATAGTGCATCTAATTTTCCTACACCAAACAGGCTCGAACAACCCCACGGGCATTAACTCGGACGCCGACAAGATCTCATTCCACCCTTACTTCTCCTACAAAGATCTTCTTGGCTTCGCAGCACTCCTTATTGCTCTGATCTCTCTCGCCCTATTCTCACCAAACCTCCTCGGCGACCCCGACAATTTCACCCCTGCAAATCCCCTTGTTACCCCTCCCCACATTAAGCCTGAGTGATATTTCCTGTTTGCCTACGCTATTCTCCGATCAATCCCCAACAAGCTAGGAGGCGTACTTGCACTCCTCTCCTCCATCCTCGTCCTCATGGTGGTGCCCATTCTACACACATCAAAACAACGAAGTTTAACATTCCGCCCACTCACACAATTCCTCTTTTGACTCCTAGTAGCAGATGTAATCATTTTAACATGAATTGG
>35579 gene=cytochrome b partial cds_location=mitochondrion_Organims= Cirostoma jordani_Sample locality= Los Negritos lake_Country=Mexico
ACCCACCCCCTATTAAAAATTGCCAACGACGCGATCGTAGACCTCCCAGCTCCTGCCAACATTTCAGTTTGGTGAAACTTTGGCTCACTTCTAGGCCTTTGCTTGATTGCCCAAATCCTTACCGGCCTATTCTTAGCCATACACTATACCTCTGACATCGCTACGGCTTTCTCATCTGTCGCTCACATTTGCCGGGATGTAAACTATGGATGACTCATCCGAAACATGCATGCGAACGGAGCCTCTTTCTTCTTCATCTGCATCTACCTTCATATTGGACGAGGCCTCTACTACGGATCATACCTGTACAAGGAGACATGAAACGTTGGGGTTGTTCTTCTTCTTCTTGTAATGATGACAGCCTTTGTTGGCTATGTCCTTCCTTGAGGACAGATATCCTTCTGGGGGGCCACTGTCATTACCAACCTCTTATCAGCTGTCCCATACGTAGGCAACGCCCTGGTGCAATGGATCTGAGGGGGCTTTTCCGTTGATAATGCCACCCTCACTCGATTCTTCGCTTTCCACTTCCTACTCCCTTTTGTTGTTGCCGCCGCCACTATAGTGCATCTAATTTTCCTACACCAAACAGGCTCGAACAACCCCACGGGCATTAACTCGGACGCCGACAAGATCTCATTCCACCCTTACTTCTCCTACAAAGATCTTCTTGGCTTCGCAGCACTCCTTATTGCTCTGATCTCTCTCGCCCTATTCTCACCAAACCTCCTCGGCGACCCCGACAATTTCACCCCTGCAAATCCCCTTGTTACCCCTCCCCACATTAAGCCTGAGTGATATTTCCTGTTTGCCTACGCTATTCTCCGATCAATCCCCAACAAGCTAGGAGGCGTACTTGCACTCCTCTCCTCCATCCTCGTCCTCATGGTGGTGCCCATTCTACACACATCAAAACAACGAAGTTTAACATTCCGCCCACTCACACAATTCCTCTTTTGACTCCTAGTAGCAGATGTAATCATTTTAACATGAATTGG
>35580 gene=cytochrome b partial cds_location=mitochondrion_Organims= Cirostoma jordani_Sample locality= Los Negritos lake_Country=Mexico
ACCCACCCCCTATTAAAAATTGCCAACGACGCGATCGTAGACCTCCCAGCTCCTGCCAACATTTCAGTTTGGTGAAACTTTGGCTCACTTCTAGGCCTTTGCTTGATTGCCCAAATCCTTACCGGCCTATTCTTAGCCATACACTATACCTCTGACATCGCTACGGCTTTCTCATCTGTCGCTCACATTTGCCGGGATGTAAACTATGGATGACTCATCCGAAACATGCATGCGAACGGAGCCTCTTTCTTCTTCATCTGCATCTACCTTCATATTGGACGAGGCCTCTACTACGGATCATACCTGTACAAGGAGACATGAAACGTTGGGGTTGTTCTTCTTCTTCTTGTAATGATGACAGCCTTTGTTGGCTATGTCCTTCCTTGAGGACAGATATCCTTCTGGGGGGCCACTGTCATTACCAACCTCTTATCAGCTGTCCCATACGTAGGCAACGCCCTGGTGCAATGGATCTGAGGGGGCTTTTCCGTTGATAATGCCACCCTCACTCGATTCTTCGCTTTCCACTTCCTACTCCCTTTTGTTGTTGCCGCCGCCACTATAGTGCATCTAATTTTCCTACACCAAACAGGCTCGAACAACCCCACGGGCATTAACTCGGACGCCGACAAGATCTCATTCCACCCTTACTTCTCCTACAAAGATCTTCTTGGCTTCGCAGCACTCCTTATTGCTCTGATCTCTCTCGCCCTATTCTCACCAAACCTCCTCGGCGACCCCGACAATTTCACCCCTGCAAATCCCCTTGTTACCCCTCCCCACATTAAGCCTGAGTGATATTTCCTGTTTGCCTACGCTATTCTCCGATCAATCCCCAACAAGCTAGGAGGCGTACTTGCACTCCTCTCCTCCATCCTCGTCCTCATGGTGGTGCCCATTCTACACACATCAAAACAACGAAGTTTAACATTCCGCCCACTCACACAATTCCTCTTTTGACTCCTAGTAGCAGATGTAATCATTTTAACATGAATTGG
>35581 gene=cytochrome b partial cds_location=mitochondrion_Organims= Cirostoma jordani_Sample locality= Los Negritos lake_Country=Mexico
ACCCACCCCCTATTAAAAATTGCCAACGACGCGATCGTAGACCTCCCAGCTCCTGCCAACATTTCAGTTTGGTGAAACTTTGGCTCACTTCTAGGCCTTTGCTTGATTGCCCAAATCCTTACCGGCCTATTCTTAGCCATACACTATACCTCTGACATCGCTACGGCTTTCTCATCTGTCGCTCACATTTGCCGGGATGTAAACTATGGATGACTCATCCGAAACATGCATGCGAACGGAGCCTCTTTCTTCTTCATCTGCATCTACCTTCATATTGGACGAGGCCTCTACTACGGATCATACCTGTACAAGGAGACATGAAACGTTGGGGTTGTTCTTCTTCTTCTTGTAATGATGACAGCCTTTGTTGGCTATGTCCTTCCTTGAGGACAGATATCCTTCTGGGGGGCCACTGTCATTACCAACCTCTTATCAGCTGTCCCATACGTAGGCAACGCCCTGGTGCAATGGATCTGAGGAGGCTTTTCCGTTGATAATGCCACCCTCACTCGATTCTTCGCTTTCCACTTCCTACTCCCTTTTGTTGTTGCCGCCGCCACTATAGTGCATCTAATTTTCCTACACCAAACAGGCTCGAACAACCCCACGGGCATTAACTCGGACGCCGACAAGATCTCATTCCACCCTTACTTCTCCTACAAAGATCTTCTTGGCTTCGCAGCACTCCTTATTGCTCTGATCTCTCTCGCCCTATTCTCACCAAACCTCCTCGGCGACCCCGACAATTTCACCCCTGCAAATCCCCTTGTTACCCCTCCCCACATTAAGCCTGAGTGATATTTCCTGTTTGCCTACGCTATTCTCCGATCAATCCCCAACAAGCTAGGAGGCGTACTTGCACTCCTCTCCTCCATCCTCGTCCTCATGGTGGTGCCCATTCTACACACATCAAAACAACGAAGTTTAACATTCCGCCCACTCACACAATTCCTCTTTTGACTCCTAGTAGCAGATGTAATCATTTTAACATGAATTGG
>28141 gene=cytochrome b partial cds_location=mitochondrion_Organims= Cirostoma jordani_Sample locality= San Juanico lake_Country=Mexico
ACCCACCCCCTATTAAAAATTGCCAACGACGCGATCGTAGACCTCCCAGCTCCTGCCAACATTTCAGTTTGGTGAAACTTTGGCTCACTTCTAGGCCTTTGCTTGATTGCCCAAATCCTTACCGGCCTATTCTTAGCCATACACTATACCTCTGACATCGCTACGGCTTTCTCATCTGTCGCTCACATTTGCCGGGATGTAAACTATGGATGACTCATCCGAAACATGCATGCGAACGGAGCCTCTTTCTTCTTCATCTGCATCTACCTTCATATTGGACGAGGCCTCTACTACGGATCATACCTGTACAAGGAGACATGAAACGTTGGGGTTGTTCTTCTTCTTCTTGTAATGATGACAGCCTTTGTTGGCTATGTCCTTCCTTGAGGACAGATATCCTTCTGGGGGGCCACTGTCATTACCAACCTCTTATCAGCTGTCCCATACGTAGGCAACGCCCTGGTGCAATGGATCTGAGGAGGCTTTTCCGTTGATAATGCCACCCTCACTCGATTCTTCGCTTTCCACTTCCTACTCCCTTTTGTTGTTGCCGCCGCCACTATAGTGCATCTAATTTTCCTACACCAAACAGGCTCGAACAACCCCACGGGCATTAACTCGGACGCCGACAAGATCTCATTCCACCCTTACTTCTCCTACAAAGATCTTCTTGGCTTCGCAGCACTCCTTATTGCTCTGATCTCTCTCGCCCTATTCTCACCAAACCTCCTCGGCGACCCCGACAATTTCACCCCTGCAAATCCCCTTGTTACCCCTCCCCACATTAAGCCTGAGTGATATTTCCTGTTTGCCTACGCTATTCTCCGATCAATCCCCAACAAGCTAGGAGGCGTACTTGCACTCCTCTCCTCCATCCTCGTCCTCATGGTGGTGCCCATTCTACACACATCAAAACAACGAAGTTTAACATTCCGCCCACTCACACAATTCCTCTTTTGACTCCTAGTAGCAGATGTAATCATTTTAACATGAATTGG
>28143 gene=cytochrome b partial cds_location=mitochondrion_Organims= Cirostoma jordani_Sample locality= Los Negritos lake_Country=Mexico
ACCCACCCCCTATTAAAAATTGCCAACGACGCGATCGTAGACCTCCCAGCTCCTGCCAACATTTCAGTTTGGTGAAACTTTGGCTCACTTCTAGGCCTTTGCTTGATTGCCCAAATCCTTACCGGCCTATTCTTAGCCATACACTATACCTCTGACATCGCTACGGCTTTCTCATCTGTCGCTCACATTTGCCGGGATGTAAACTATGGATGACTCATCCGAAACATGCATGCGAACGGAGCCTCTTTCTTCTTCATCTGCATCTACCTTCATATTGGACGAGGCCTCTACTACGGATCATACCTGTACAAGGAGACATGAAACGTTGGGGTTGTTCTTCTTCTTCTTGTAATGATGACAGCCTTTGTTGGCTATGTCCTTCCTTGAGGACAGATATCCTTCTGGGGGGCCACTGTCATTACCAACCTCTTATCAGCTGTCCCATACGTAGGCAACGCCCTGGTGCAATGGATCTGAGGAGGCTTTTCCGTTGATAATGCCACCCTCACTCGATTCTTCGCTTTCCACTTCCTACTCCCTTTTGTTGTTGCCGCCGCCACTATAGTGCATCTAATTTTCCTACACCAAACAGGCTCGAACAACCCCACGGGCATTAACTCGGACGCCGACAAGATCTCATTCCACCCTTACTTCTCCTACAAAGATCTTCTTGGCTTCGCAGCACTCCTTATTGCTCTGATCTCTCTCGCCCTATTCTCACCAAACCTCCTCGGCGACCCCGACAATTTCACCCCTGCAAATCCCCTTGTTACCCCTCCCCACATTAAGCCTGAGTGATATTTCCTGTTTGCCTACGCTATTCTCCGATCAATCCCCAACAAGCTAGGAGGCGTACTTGCACTCCTCTCCTCCATCCTCGTCCTCATGGTGGTGCCCATTCTACACACATCAAAACAACGAAGTTTAACATTCCGCCCACTCACACAATTCCTCTTTTGACTCCTAGTAGCAGATGTAATCATTTTAACATGAATTGG
>28144 gene=cytochrome b partial cds_location=mitochondrion_Organims= Cirostoma jordani_Sample locality= Los Negritos lake_Country=Mexico
ACCCACCCCCTATTAAAAATTGCCAACGACGCGATCGTAGACCTCCCAGCTCCTGCCAACATTTCAGTTTGGTGAAACTTTGGCTCACTTCTAGGCCTTTGCTTGATTGCCCAAATCCTTACCGGCCTATTCTTAGCCATACACTATACCTCTGACATCGCTACGGCTTTCTCATCTGTCGCTCACATTTGCCGGGATGTAAACTATGGATGACTCATCCGAAACATGCATGCGAACGGAGCCTCTTTCTTCTTCATCTGCATCTACCTTCATATTGGACGAGGCCTCTACTACGGATCATACCTGTACAAGGAGACATGAAACGTTGGGGTTGTTCTTCTTCTTCTTGTAATGATGACAGCCTTTGTTGGCTATGTCCTTCCTTGAGGACAGATATCCTTCTGGGGGGCCACTGTCATTACCAACCTCTTATCAGCTGTCCCATACGTAGGCAACGCCCTGGTGCAATGGATCTGAGGGGGCTTTTCCGTTGATAATGCCACCCTCACTCGATTCTTCGCTTTCCACTTCCTACTCCCTTTTGTTGTTGCCGCCGCCACTATAGTGCATCTAATTTTCCTACACCAAACAGGCTCGAACAACCCCACGGGCATTAACTCGGACGCCGACAAGATCTCATTCCACCCTTACTTCTCCTACAAAGATCTTCTTGGCTTCGCAGCACTCCTTATTGCTCTGATCTCTCTCGCCCTATTCTCACCAAACCTCCTCGGCGACCCCGACAATTTCACCCCTGCAAATCCCCTTGTTACCCCTCCCCACATTAAGCCTGAGTGATATTTCCTGTTTGCCTACGCTATTCTCCGATCAATCCCCAACAAGCTAGGAGGCGTACTTGCACTCCTCTCCTCCATCCTCGTCCTCATGGTGGTGCCCATTCTACACACATCAAAACAACGAAGTTTAACATTCCGCCCACTCACACAATTCCTCTTTTGACTCCTAGTAGCAGATGTAATCATTTTAACATGAATTGG
>28146 gene=cytochrome b partial cds_location=mitochondrion_Organims= Cirostoma jordani_Sample locality= Los Negritos lake_Country=Mexico
ACCCACCCCCTATTAAAAATTGCCAACGACGCGATCGTAGACCTCCCAGCTCCTGCCAACATTTCAGTTTGGTGAAACTTTGGCTCACTTCTAGGCCTTTGCTTGATTGCCCAAATCCTTACCGGCCTATTCTTAGCCATACACTATACCTCTGACATCGCTACGGCTTTCTCATCTGTCGCTCACATTTGCCGGGATGTAAACTATGGATGACTCATCCGAAACATGCATGCGAACGGAGCCTCTTTCTTCTTCATCTGCATCTACCTTCATATTGGACGAGGCCTCTACTACGGATCATACCTGTACAAGGAGACATGAAACGTTGGGGTTGTTCTTCTTCTTCTTGTAATGATGACAGCCTTTGTTGGCTATGTCCTTCCTTGAGGACAGATATCCTTCTGGGGGGCCACTGTCATTACCAACCTCTTATCAGCTGTCCCATACGTAGGCAACGCCCTGGTGCAATGGATCTGAGGAGGCTTTTCCGTTGATAATGCCACCCTCACTCGATTCTTCGCTTTCCACTTCCTACTCCCTTTTGTTGTTGCCGCCGCCACTATAGTGCATCTAATTTTCCTACACCAAACAGGCTCGAACAACCCCACGGGCATTAACTCGGACGCCGACAAGATCTCATTCCACCCTTACTTCTCCTACAAAGATCTTCTTGGCTTCGCAGCACTCCTTATTGCTCTGATCTCTCTCGCCCTATTCTCACCAAACCTCCTCGGCGACCCCGACAATTTCACCCCTGCAAATCCCCTTGTTACCCCTCCCCACATTAAGCCTGAGTGATATTTCCTGTTTGCCTACGCTATTCTCCGATCAATCCCCAACAAGCTAGGAGGCGTACTTGCACTCCTCTCCTCCATCCTCGTCCTCATGGTGGTGCCCATTCTACACACATCAAAACAACGAAGTTTAACATTCCGCCCACTCACACAATTCCTCTTTTGACTCCTAGTAGCAGATGTAATCATTTTAACATGAATTGG
>28150 gene=cytochrome b partial cds_location=mitochondrion_Organims= Cirostoma jordani_Sample locality= Los Negritos lake_Country=Mexico
ACCCACCCCCTATTAAAAATTGCCAACGACGCGATCGTAGACCTCCCAGCTCCTGCCAACATTTCAGTTTGGTGAAACTTTGGCTCACTTCTAGGCCTTTGCTTGATTGCCCAAATCCTTACCGGCCTATTCTTAGCCATACACTATACCTCTGACATCGCTACGGCTTTCTCATCTGTCGCTCACATTTGCCGGGATGTAAACTATGGATGACTCATCCGAAACATGCATGCGAACGGAGCCTCTTTCTTCTTCATCTGCATCTACCTTCATATTGGACGAGGCCTCTACTACGGATCATACCTGTACAAGGAGACATGAAACGTTGGGGTTGTTCTTCTTCTTCTTGTAATGATGACAGCCTTTGTTGGCTATGTCCTTCCTTGAGGACAGATATCCTTCTGGGGGGCCACTGTCATTACCAACCTCTTATCAGCTGTCCCATACGTAGGCAACGCCCTGGTGCAATGGATCTGAGGGGGCTTTTCCGTTGATAATGCCACCCTCACTCGATTCTTCGCTTTCCACTTCCTACTCCCTTTTGTTGTTGCCGCCGCCACTATAGTGCATCTAATTTTCCTACACCAAACAGGCTCGAACAACCCCACGGGCATTAACTCGGACGCCGACAAGATCTCATTCCACCCTTACTTCTCCTACAAAGATCTTCTTGGCTTCGCAGCACTCCTTATTGCTCTGATCTCTCTCGCCCTATTCTCACCAAACCTCCTCGGCGACCCCGACAATTTCACCCCTGCAAATCCCCTTGTTACCCCTCCCCACATTAAGCCTGAGTGATATTTCCTGTTTGCCTACGCTATTCTCCGATCAATCCCCAACAAGCTAGGAGGCGTACTTGCACTCCTCTCCTCCATCCTCGTCCTCATGGTGGTGCCCATTCTACACACATCAAAACAACGAAGTTTAACATTCCGCCCACTCACACAATTCCTCTTTTGACTCCTAGTAGCAGATGTAATCATTTTAACATGAATTGG
>23969 gene=cytochrome b partial cds_location=mitochondrion_Organims= Cirostoma jordani_Sample locality= Cuitzeo lake_Country=Mexico
ACCCACCCCCTATTAAAAATTGCCAACGACGCGATCGTAGACCTCCCAGCTCCTGCCAACATTTCAGTTTGGTGAAACTTTGGCTCACTTCTAGGCCTTTGCTTGATTGCCCAAATCCTTACCGGCCTATTCTTAGCCATACACTATACCTCTGACATCGCTACGGCTTTCTCATCTGTCGCTCACATTTGCCGGGATGTAAACTATGGATGACTCATCCGAAACATGCATGCGAACGGAGCCTCTTTCTTCTTCATCTGCATCTACCTTCATATTGGACGAGGCCTCTACTACGGATCATACCTGTACAAGGAGACATGAAACGTTGGGGTTGTTCTTCTTCTTCTTGTAATGATGACAGCCTTTGTTGGCTATGTCCTTCCTTGAGGACAGATATCCTTCTGGGGGGCCACTGTCATTACCAACCTCTTATCAGCTGTCCCATACGTAGGCAACGCCCTGGTGCAATGGATCTGAGGGGGCTTTTCCGTTGATAATGCCACCCTCACTCGATTCTTCGCTTTCCACTTCCTACTCCCTTTTGTTGTTGCCGCCGCCACTATAGTGCATCTAATTTTCCTACACCAAACAGGCTCGAACAACCCCACGGGCATTAACTCGGACGCCGACAAGATCTCATTCCACCCTTACTTCTCCTACAAAGATCTTCTTGGCTTCGCAGCACTCCTTATTGCTCTGATCTCTCTCGCCCTATTCTCACCAAACCTCCTCGGCGACCCCGACAATTTCACCCCTGCAAATCCCCTTGTTACCCCTCCCCACATTAAGCCTGAGTGATATTTCCTGTTTGCCTACGCTATTCTCCGATCAATCCCCAACAAGCTAGGAGGCGTACTTGCACTCCTCTCCTCCATCCTCGTCCTCATGGTGGTGCCCATTCTACACACATCAAAACAACGAAGTTTAACATTTCGCCCACTCACACAATTCCTCTTTTGACTCCTAGTAGCAGATGTAATCATTTTAACATGAATTGG
>23963 gene=cytochrome b partial cds_location=mitochondrion_Organims= Cirostoma jordani_Sample locality= Cuitzeo lake_Country=Mexico
ACCCACCCCCTATTAAAAATTGCCAACGACGCGATCGTAGACCTCCCAGCTCCTGCCAACATTTCAGTTTGGTGAAACTTTGGCTCACTTCTAGGCCTTTGCTTGATTGCCCAAATCCTTACCGGCCTATTCTTAGCCATACACTATACCTCTGACATCGCTACGGCTTTCTCATCTGTCGCTCACATTTGCCGGGATGTAAACTATGGATGACTCATCCGAAACATGCATGCGAACGGAGCCTCTTTCTTCTTCATCTGCATCTACCTTCATATTGGACGAGGCCTCTACTACGGATCATACCTGTACAAGGAGACATGAAACGTTGGGGTTGTTCTTCTTCTTCTTGTAATGATGACAGCCTTTGTTGGCTATGTCCTTCCTTGAGGACAGATATCCTTCTGGGGGGCCACTGTCATTACCAACCTCTTATCAGCTGTCCCATACGTAGGCAACGCCCTGGTGCAATGGATCTGAGGGGGCTTTTCCGTTGATAATGCCACCCTCACTCGATTCTTCGCTTTCCACTTCCTACTCCCTTTTGTTGTTGCCGCCGCCACTATAGTGCATCTAATTTTCCTACACCAAACAGGCTCGAACAACCCCACGGGCATTAACTCGGACGCCGACAAAATCTCATTCCACCCTTACTTCTCCTACAAAGATCTTCTTGGCTTCGCAGCACTCCTTATTGCTCTGATCTCTCTCGCCCTATTCTCACCAAACCTCCTCGGCGACCCCGACAATTTCACCCCTGCAAATCCCCTTGTTACCCCTCCCCACATTAAGCCTGAGTGATATTTCCTGTTTGCCTACGCTATTCTCCGATCAATCCCCAACAAGCTAGGAGGCGTACTTGCACTCCTCTCCTCCGTCCTCGTCCTCATGGTGGTGCCCATTCTACACACATCAAAACAACGAAGTTTAACATTCCGCCCACTCACACAATTCCTCTTTTGACTCCTAGTAGCAGATGTAATCATTTTAACATGAATTGG
>23968 gene=cytochrome b partial cds_location=mitochondrion_Organims= Cirostoma jordani_Sample locality= Cuitzeo lake_Country=Mexico
ACCCACCCCCTATTAAAAATTGCCAACGACGCGATCGTAGACCTCCCAGCTCCTGCCAACATTTCAGTTTGGTGAAACTTTGGCTCACTTCTAGGCCTTTGCTTGATTGCCCAAATCCTTACCGGCCTATTCTTAGCCATACACTATACCTCTGACATCGCTACGGCTTTCTCATCTGTCGCTCACATTTGCCGGGATGTAAACTATGGATGACTCATCCGAAACATGCATGCGAACGGAGCCTCTTTCTTCTTCATCTGCATCTACCTTCATATTGGACGAGGCCTCTACTACGGATCATACCTGTACAAGGAGACATGAAACGTTGGGGTTGTTCTTCTTCTTCTTGTAATGATGACAGCCTTTGTTGGCTATGTCCTTCCTTGAGGACAGATATCCTTCTGGGGGGCCACTGTCATTACCAACCTCTTATCAGCTGTCCCATACGTAGGCAACGCCCTGGTGCAATGGATCTGAGGGGGCTTTTCCGTTGATAATGCCACCCTCACTCGATTCTTCGCTTTCCACTTCCTACTCCCTTTTGTTGTTGCCGCCGCCACTATAGTGCATCTAATTTTCCTACACCAAACAGGCTCGAACAACCCCACGGGCATTAACTCGGACGCCGACAAGATCTCATTCCACCCTTACTTCTCCTACAAAGATCTTCTTGGCTTCGCAGCACTCCTTATTGCTCTGATCTCTCTCGCCCTATTCTCACCAAACCTCCTCGGCGACCCCGACAATTTCACCCCTGCAAATCCCCTTGTTACCCCTCCCCACATTAAGCCTGAGTGATATTTCCTGTTTGCCTACGCTATTCTCCGATCAATCCCCAACAAGCTAGGAGGCGTACTTGCACTCCTCTCCTCCATCCTCGTCCTCATGGTGGTGCCCATTCTACACACATCAAAACAACGAAGTTTAACATTCCGCCCACTCACACAATTCCTCTTTTGACTCCTAGTAGCAGATGTAATCATTTTAACATGAATTGG
>23964 gene=cytochrome b partial cds_location=mitochondrion_Organims= Cirostoma jordani_Sample locality= Cuitzeo lake_Country=Mexico
ACCCACCCCCTATTAAAAATTGCCAACGACGCGATCGTAGACCTCCCAGCTCCTGCCAACATTTCAGTTTGGTGAAACTTTGGCTCACTTCTAGGCCTTTGCTTGATTGCCCAAATCCTTACCGGCCTATTCTTAGCCATACACTATACCTCTGACATCGCTACGGCTTTCTCATCTGTCGCTCACATTTGCCGGGATGTAAACTATGGATGACTCATCCGAAACATGCATGCGAACGGAGCCTCTTTCTTCTTCATCTGCATCTACCTTCATATTGGACGAGGCCTCTACTACGGATCATACCTGTACAAGGAGACATGAAACGTTGGGGTTGTTCTTCTTCTTCTTGTAATGATGACAGCCTTTGTTGGCTATGTCCTTCCTTGAGGACAGATATCCTTCTGGGGGGCCACTGTCATTACCAACCTCTTATCAGCTGTCCCATACGTAGGCAACGCCCTGGTGCAATGGATCTGAGGGGGCTTTTCCGTTGATAATGCCACCCTCACTCGATTCTTCGCTTTCCACTTCCTACTCCCTTTTGTTGTTGCCGCCGCCACTATAGTGCATCTAATTTTCCTACACCAAACAGGCTCGAACAACCCCACGGGCATTAACTCGGACGCCGACAAAATCTCATTCCACCCTTACTTCTCCTACAAAGATCTTCTTGGCTTCGCAGCACTCCTTATTGCTCTGATCTCTCTCGCCCTATTCTCACCAAACCTCCTCGGCGACCCCGACAATTTCACCCCTGCAAATCCCCTTGTTACCCCTCCCCACATTAAGCCTGAGTGATATTTCCTGTTTGCCTACGCTATTCTCCGATCAATCCCCAACAAGCTAGGAGGCGTACTTGCACTCCTCTCCTCCGTCCTCGTCCTCATGGTGGTGCCCATTCTACACACATCAAAACAACGAAGTTTAACATTCCGCCCACTCACACAATTCCTCTTTTGACTCCTAGTAGCAGATGTAATCATTTTAACATGAATTGG
>23965 gene=cytochrome b partial cds_location=mitochondrion_Organims= Cirostoma jordani_Sample locality= Cuitzeo lake_Country=Mexico
ACCCACCCCCTATTAAAAATTGCCAACGACGCGATCGTAGACCTCCCAGCTCCTGCCAACATTTCAGTTTGGTGAAACTTTGGCTCACTTCTAGGCCTTTGCTTGATTGCCCAAATCCTTACCGGCCTATTCTTAGCCATACACTATACCTCTGACATCGCTACGGCTTTCTCATCTGTCGCTCACATTTGCCGGGATGTAAACTATGGATGACTCATCCGAAACATGCATGCGAACGGAGCCTCTTTCTTCTTCATCTGCATCTACCTTCATATTGGACGAGGCCTCTACTACGGATCATACCTGTACAAGGAGACATGAAACGTTGGGGTTGTTCTTCTTCTTCTTGTAATGATGACAGCCTTTGTTGGCTATGTCCTTCCTTGAGGACAGATATCCTTCTGGGGGGCCACTGTCATTACCAACCTCTTATCAGCTGTCCCATACGTAGGCAACGCCCTGGTGCAATGGATCTGAGGGGGCTTTTCCGTTGATAATGCCACCCTCACTCGATTCTTCGCTTTCCACTTCCTACTCCCTTTTGTTGTTGCCGCCGCCACTATAGTGCATCTAATTTTCCTACACCAAACAGGCTCGAACAACCCCACGGGCATTAACTCGGACGCCGACAAAATCTCATTCCACCCTTACTTCTCCTACAAAGATCTTCTTGGCTTCGCAGCACTCCTTATTGCTCTGATCTCTCTCGCCCTATTCTCACCAAACCTCCTCGGCGACCCCGACAATTTCACCCCTGCAAATCCCCTTGTTACCCCTCCCCACATTAAGCCTGAGTGATATTTCCTGTTTGCCTACGCTATTCTCCGATCAATCCCCAACAAGCTAGGAGGCGTACTTGCACTCCTCTCCTCCGTCCTCGTCCTCATGGTGGTGCCCATTCTACACACATCAAAACAACGAAGTTTAACATTCCGCCCACTCACACAATTCCTCTTTTGACTCCTAGTAGCAGATGTAATCATTTTAACATGAATTGG
>23966 gene=cytochrome b partial cds_location=mitochondrion_Organims= Cirostoma jordani_Sample locality= Cuitzeo lake_Country=Mexico
ACCCACCCCCTATTAAAAATTGCCAACGACGCGATCGTAGACCTCCCAGCTCCTGCCAACATTTCAGTTTGGTGAAACTTTGGCTCACTTCTAGGCCTTTGCTTGATTGCCCAAATCCTTACCGGCCTATTCTTAGCCATACACTATACCTCTGACATCGCTACGGCTTTCTCATCTGTCGCTCACATTTGCCGGGATGTAAACTATGGATGACTCATCCGAAACATGCATGCGAACGGAGCCTCTTTCTTCTTCATCTGCATCTACCTTCATATTGGACGAGGCCTCTACTACGGATCATACCTGTACAAGGAGACATGAAACGTTGGGGTTGTTCTTCTTCTTCTTGTAATGATGACAGCCTTTGTTGGCTATGTCCTTCCTTGAGGACAGATATCCTTCTGGGGGGCCACTGTCATTACCAACCTCTTATCAGCTGTCCCATACGTAGGCAACGCCCTGGTGCAATGGATCTGAGGGGGCTTTTCCGTTGATAATGCCACCCTCACTCGATTCTTCGCTTTCCACTTCCTACTCCCTTTTGTTGTTGCCGCCGCCACTATAGTGCATCTAATTTTCCTACACCAAACAGGCTCGAACAACCCCACGGGCATTAACTCGGACGCCGACAAAATCTCATTCCACCCTTACTTCTCCTACAAAGATCTTCTTGGCTTCGCAGCACTCCTTATTGCTCTGATCTCTCTCGCCCTATTCTCACCAAACCTCCTCGGCGACCCCGACAATTTCACCCCTGCAAATCCCCTTGTTACCCCTCCCCACATTAAGCCTGAGTGATATTTCCTGTTTGCCTACGCTATTCTCCGATCAATCCCCAACAAGCTAGGAGGCGTACTTGCACTCCTCTCCTCCATCCTCGTCCTCATGGTGGTGCCCATTCTACACACATCAAAACAACGAAGTTTAACATTCCGCCCACTCACACAATTCCTCTTTTGACTCCTAGTAGCAGATGTAATCATTTTAACATGAATTGG
>45488 gene=cytochrome b partial cds_location=mitochondrion_Organims= Cirostoma jordani_Sample locality= Sengio dam_Country=Mexico
ACCCACCCCCTATTAAAAATTGCCAACGACGCGATCGTAGACCTCCCAGCTCCTGCCAACATTTCAGTTTGGTGAAACTTTGGCTCACTTCTAGGCCTTTGCTTGATTGCCCAAATCCTTACCGGCCTATTCTTAGCCATACACTATACCTCTGACATCGCTACGGCTTTCTCATCTGTCGCTCACATTTGCCGGGATGTAAACTATGGATGACTCATCCGAAACATGCATGCGAACGGAGCCTCTTTCTTCTTCATCTGCATCTACCTTCATATTGGACGAGGCCTCTACTACGGATCATACCTGTACAAGGAGACATGAAACGTTGGGGTTGTTCTTCTTCTTCTTGTAATGATGACAGCCTTTGTTGGCTATGTCCTTCCTTGAGGACAGATATCCTTCTGGGGGGCCACTGTCATTACCAACCTCTTATCAGCTGTCCCATACGTAGGCAACGCCCTGGTGCAATGGATCTGAGGGGGCTTTTCCGTTGATAATGCCACCCTCACTCGATTCTTCGCTTTCCACTTCCTACTCCCTTTTGTTGTTGCCGCCGCCACTATAGTGCATCTAATTTTCCTACACCAAACAGGCTCGAACAACCCCACGGGCATTAACTCGGACGCCGACAAGATCTCATTCCACCCTTACTTCTCCTACAAAGATCTTCTTGGCTTCGCAGCACTCCTTATTGCTCTGATCTCTCTCGCCCTATTCTCACCAAACCTCCTCgGCGACCCCGACAATTTCACCCCTGCAAATCCCCTTGTTACCCCTCCCCACATTAAGCCTGAGTGATATTTCCTGTTTGCCTACGcTATTCTCCGATCAATCCCCAACAAGCTAGGAGGCGtACTTGCACTCCTCTCCTCCATCCTCGTCCTCATGGTGGTGCCCATTCTACACACATCAAAACAACGAAGTTTAACATTCCGCCCACTCACACAATTCCTGTTTTGACTCCTAGTAGCAGATGTAATCATTTTAACATGAATTGG
>45491 gene=cytochrome b partial cds_location=mitochondrion_Organims= Cirostoma jordani_Sample locality= Sengio dam_Country=Mexico
ACCCACCCCCTATTAAAAATTGCCAACGACGCGATCGTAGACCTCCCAGCTCCTGCCAACATTTCAGTTTGGTGAAACTTTGGCTCACTTCTAGGCCTTTGCTTGATTGCCCAAATCCTTACCGGCCTATTCTTAGCCATACACTATACCTCTGACATCGCTACGGCTTTCTCATCTGTCGCTCACATTTGCCGGGATGTAAACTATGGATGACTCATCCGAAACATGCATGCGAACGGAGCCTCTTTCTTCTTCATCTGCATCTACCTTCATATTGGACGAGGCCTCTACTACGGATCATACCTGTACAAGGAGACATGAAACGTTGGGGTTGTTCTTCTTCTTCTTGTAATGATGACAGCCTTTGTTGGCTATGTCCTTCCTTGAGGACAGATATCCTTCTGGGGGGCCACTGTCATTACCAACCTCTTATCAGCTGTCCCATACGTAGGCAACGCCCTGGTGCAATGGATCTGAGGGGGCTTTTCCGTTGATAATGCCACCCTCACTCGATTCTTCGCTTTCCACTTCCTACTCCCTTTTGTTGTTGCCGCCGCCACTATAGTGCATCTAATTTTCCTACACCAAACAGGCTCGAACAACCCCACGGGCATTAACTCGGACGCCGACAAGATCTCATTCCACCCTTACTTCTCCTACAAAGATCTTCTTGGCTTCGCAGCACTCCTTATTGCTCTGATCTCTCTCGCCCTATTCTCACCAAACCTCCTCGGCGACCCCGACAATTTCACCCCTGCAAATCCCCTTGTTACCCCTCCCCACATTAAGCCTGAGTGATATTTCCTGTTTGCCTACGCTATTCTCCGATCAATCCCCAACAAGCTAGGAGGCGTACTTGCACTCCTCTCCTCCATCCTCGTCCTCATGGTGGTGCCCATTCTACACACATCAAAACAACGAAGTTTAACATTCCGCCCACTCACACAATTCCTGTTTTGACTCCTAGTAGCAGATGTAATCATTTTAACATGAATTGG
>45487 gene=cytochrome b partial cds_location=mitochondrion_Organims= Cirostoma jordani_Sample locality= Sengio dam_Country=Mexico
ACCCACCCCCTATTAAAAATTGCCAACGACGCGATCGTAGACCTCCCAGCTCCTGCCAACATTTCAGTTTGGTGAAACTTTGGCTCACTTCTAGGCCTTTGCTTGATTGCCCAAATCCTTACCGGCCTATTCTTAGCCATACACTATACCTCTGACATCGCTACGGCTTTCTCATCTGTCGCTCACATTTGCCGGGATGTAAACTATGGATGACTCATCCGAAACATGCATGCGAACGGAGCCTCTTTCTTCTTCATCTGCATCTACCTTCATATTGGACGAGGCCTCTACTACGGATCATACCTGTACAAGGAGACATGAAACGTTGGGGTTGTTCTTCTTCTTCTTGTAATGATGACAGCCTTTGTTGGCTATGTCCTTCCTTGAGGACAGATATCCTTCTGGGGGGCCACTGTCATTACCAACCTCTTATCAGCTGTCCCATACGTAGGCAACGCCCTGGTGCAATGGATCTGAGGGGGCTTTTCCGTTGATAATGCCACCCTCACTCGATTCTTCGCTTTCCACTTCCTACTCCCTTTTGTTGTTGCCGCCGCCACTATAGTGCATCTAATTTTCCTACACCAAACAGGCTCGAACAACCCCACGGGCATTAACTCGGACGCCGACAAGATCTCATTCCACCCTTACTTCTCCTACAAAGATCTTCTTGGCTTCGCAGCACTCCTTATTGCTCTGATCTCTCTCGCCCTATTCTCACCAAACCTCCTCGGCGACCCCGACAATTTCACCCCTGCAAATCCCCTTGTTACCCCTCCCCACATTAAGCCTGAGTGATATTTCCTGTTTGCCTACGCTATTCTCCGATCAATCCCCAACAAGCTAGGAGGCGTACTTGCACTCCTCTCCTCCATCCTCGTCCTCATGGTGGTGCCCATTCTACACACATCAAAACAACGAAGTTTAACATTCCGCCCACTCACACAATTCCTGTTTTGACTCCTAGTAGCAGATGTAATCATTTTAACATGAATTGG
>45486 gene=cytochrome b partial cds_location=mitochondrion_Organims= Cirostoma jordani_Sample locality= Sengio dam_Country=Mexico
ACCCACCCCCTATTAAAAATTGCCAACGACGCGATCGTAGACCTCCCAGCTCCTGCCAACATTTCAGTTTGGTGAAACTTTGGCTCACTTCTAGGCCTTTGCTTGATTGCCCAAATCCTTACCGGCCTATTCTTAGCCATACACTATACCTCTGACATCGCTACGGCTTTCTCATCTGTCGCTCACATTTGCCGGGATGTAAACTATGGATGACTCATCCGAAACATGCATGCGAACGGAGCCTCTTTCTTCTTCATCTGCATCTACCTTCATATTGGACGAGGCCTCTACTACGGATCATACCTGTACAAGGAGACATGAAACGTTGGGGTTGTTCTTCTTCTTCTTGTAATGATGACAGCCTTTGTTGGCTATGTCCTTCCTTGAGGACAGATATCCTTCTGGGGGGCCACTGTCATTACCAACCTCTTATCAGCTGTCCCATACGTAGGCAACGCCCTGGTGCAATGGATCTGAGGGGGCTTTTCCGTTGATAATGCCACCCTCACTCGATTCTTCGCTTTCCACTTCCTACTCCCTTTTGTTGTTGCCGCCGCCACTATAGTGCATCTAATTTTCCTACACCAAACAGGCTCGAACAACCCCACGGGCATTAACTCGGACGCCGACAAGATCTCATTCCACCCTTACTTCTCCTACAAAGATCTTCTTGGCTTCGCAGCACTCCTTATTGCTCTGATCTCTCTCGCCCTATTCTCACCAAACCTCCTCGGCGACCCCGACAATTTCACCCCTGCAAATCCCCTTGTTACCCCTCCCCACATTAAGCCTGAGTGATATTTCCTGTTTGCCTACGCTATTCTCCGATCAATCCCCAACAAGCTAGGAGGCGTACTTGCACTCCTCTCCTCCATCCTCGTCCTCATGGTGGTGCCCATTCTACACACATCAAAACAACGAAGTTTAACATTCCGCCCACTCACACAATTCCTGTTTTGACTCCTAGTAGCAGATGTAATCATTTTAACATGAATTGG
>49556 gene=cytochrome b partial cds_location=mitochondrion_Organims= Cirostoma jordani_Sample locality= Orandino spring_Country=Mexico
ACCCACCCCCTATTAAAAATTGCCAACGACGCGATCGTAGACCTCCCAGCTCCTGCCAACATTTCAGTTTGGTGAAACTTTGGCTCACTTCTAGGCCTTTGCTTGATTGCCCAAATCCTTACCGGCCTATTCTTAGCCATACACTATACCTCTGACATCGCTACGGCTTTCTCATCTGTCGCTCACATTTGCCGGGATGTAAACTATGGATGACTCATCCGAAACATGCATGCGAACGGAGCCTCTTTCTTCTTCATCTGCATCTACCTTCATATTGGACGAGGCCTCTACTACGGATCATACCTGTACAAGGAGACATGAAACGTTGGGGTTGTTCTTCTTCTTCTTGTAATGATGACAGCCTTTGTTGGCTATGTCCTTCCTTGAGGACAGATATCCTTCTGGGGGGCCACTGTCATTACCAACCTCTTATCAGCTGTCCCATACGTAGGCAACGCCCTGGTGCAATGGATCTGAGGAGGCTTTTCCGTTGATAATGCCACCCTCACTCGATTCTTCGCTTTCCACTTCCTACTCCCTTTTGTTGTTGCCGCCGCCACTATAGTGCATCTAATTTTCCTACACCAAACAGGCTCGAACAACCCCACGGGCATTAACTCGGACGCCGACAAGATCTCATTCCACCCTTACTTCTCCTACAAAGATCTTCTTGGCTTCGCAGCACTCCTTATTGCTCTGATCTCTCTCGCCCTATTCTCACCAAACCTCCTCGGCGACCCCGACAATTTCACCCCTGCAAATCCCCTTGTTACCCCTCCCCACATTAAGCCTGAGTGATATTTCCTGTTTGCCTACGCTATTCTCCGATCAATCCCCAACAAGCTAGGAGGCGTACTTGCACTCCTCTCCTCCATCCTCGTCCTCATGGTGGTGCCCATTCTACACACATCAAAACAACGAAGTTTAACATTCCGCCCACTCACACAATTCCTCTTTTGACTCCTAGTAGCAGATGTAATCATTTTAACATGAATTGG
>49558 gene=cytochrome b partial cds_location=mitochondrion_Organims= Cirostoma jordani_Sample locality= Orandino spring_Country=Mexico
ACCCACCCCCTATTAAAAATTGCCAACGACGCGATCGTAGACCTCCCAGCTCCTGCCAACATTTCAGTTTGGTGAAACTTTGGCTCACTTCTAGGCCTTTGCTTGATTGCCCAAATCCTTACCGGCCTATTCTTAGCCATACACTATACCTCTGACATCGCTACGGCTTTCTCATCTGTCGCTCACATTTGCCGGGATGTAAACTATGGATGACTCATCCGAAACATGCATGCGAACGGAGCCTCTTTCTTCTTCATCTGCATCTACCTTCATATTGGACGAGGCCTCTACTACGGATCATACCTGTACAAGGAGACATGAAACGTTGGGGTTGTTCTTCTTCTTCTTGTAATGATGACAGCCTTTGTTGGCTATGTCCTTCCTTGAGGACAGATATCCTTCTGGGGGGCCACTGTCATTACCAACCTCTTATCAGCTGTCCCATACGTAGGCAACGCCCTGGTGCAATGGATCTGAGGAGGCTTTTCCGTTGATAATGCCACCCTCACTCGATTCTTCGCTTTCCACTTCCTACTCCCTTTTGTTGTTGCCGCCGCCACTATAGTGCATCTAATTTTCCTACACCAAACAGGCTCGAACAACCCCACGGGCATTAACTCGGACGCCGACAAGATCTCATTCCACCCTTACTTCTCCTACAAAGATCTTCTTGGCTTCGCAGCACTCCTTATTGCTCTGATCTCTCTCGCCCTATTCTCACCAAACCTCCTCGGCGACCCCGACAATTTCACCCCTGCAAATCCCCTTGTTACCCCTCCCCACATTAAGCCTGAGTGATATTTCCTGTTTGCCTACGCTATTCTCCGATCAATCCCCAACAAGCTAGGAGGCGTACTTGCACTCCTCTCCTCCATCCTCGTCCTCATGGTGGTGCCCATTCTACACACATCAAAACAACGAAGTTTAACATTCCGCCCACTCACACAATTCCTCTTTTGACTCCTAGTAGCAGATGTAATCATTTTAACATGAATTGG
>49559 gene=cytochrome b partial cds_location=mitochondrion_Organims= Cirostoma jordani_Sample locality= Orandino spring_Country=Mexico
ACCCACCCCCTATTAAAAATTGCCAACGACGCGATCGTAGACCTCCCAGCTCCTGCCAACATTTCAGTTTGGTGAAACTTTGGCTCACTTCTAGGCCTTTGCTTGATTGCCCAAATCCTTACCGGCCTATTCTTAGCCATACACTATACCTCTGACATCGCTACGGCTTTCTCATCTGTCGCTCACATTTGCCGGGATGTAAACTATGGATGACTCATCCGAAACATGCATGCGAACGGAGCCTCTTTCTTCTTCATCTGCATCTACCTTCATATTGGACGAGGCCTCTACTACGGATCATACCTGTACAAGGAGACATGAAACGTTGGGGTTGTTCTTCTTCTTCTTGTAATGATGACAGCCTTTGTTGGCTATGTCCTTCCTTGAGGACAGATATCCTTCTGGGGGGCCACTGTCATTACCAACCTCTTATCAGCTGTCCCATACGTAGGCAACGCCCTGGTGCAATGGATCTGAGGAGGCTTTTCCGTTGATAATGCCACCCTCACTCGATTCTTCGCTTTCCACTTCCTACTCCCTTTTGTTGTTGCCGCCGCCACTATAGTGCATCTAATTTTCCTACACCAAACAGGCTCGAACAACCCCACGGGCATTAACTCGGACGCCGACCAGATCTCATTCCACCCTTACTTCTCCTACAAAGATCTTCTTGGCTTCGCAGCACTCCTTATTGCTCTGATCTCTCTCGCCCTATTCTCACCAAACCTCCTCGGCGACCCCGACAATTTCACCCCTGCAAATCCCCTTGTTACCCCTCCCCACATTAAGCCTGAGTGATATTTCCTGTTTGCCTACGCTATTCTCCGATCAATCCCCAACAAGCTAGGAGGCGTACTTGCACTCCTCTCCTCCATCCTCGTCCTCATGGTGGTGCCCATTCTACACACATCAAAACAACGAAGTTTAACATTCCGCCCACTCACACAATTCCTCTTTTGACTCCTAGTAGCAGATGTAATCATTTTAACATGAATTGG
>49560 gene=cytochrome b partial cds_location=mitochondrion_Organims= Cirostoma jordani_Sample locality= Orandino spring_Country=Mexico
ACCCACCCCCTATTAAAAATTGCCAACGACGCGATCGTAGACCTCCCAGCTCCTGCCAACATTTCAGTTTGGTGAAACTTTGGCTCACTTCTAGGCCTTTGCTTGATTGCCCAAATCCTTACCGGCCTATTCTTAGCCATACACTATACCTCTGACATCGCTACGGCTTTCTCATCTGTCGCTCACATTTGCCGGGATGTAAACTATGGATGACTCATCCGAAACATGCATGCGAACGGAGCCTCTTTCTTCTTCATCTGCATCTACCTTCATATTGGACGAGGCCTCTACTACGGATCATACCTGTACAAGGAGACATGAAACGTTGGGGTTGTTCTTCTTCTTCTTGTAATGATGACAGCCTTTGTTGGCTATGTCCTTCCTTGAGGACAGATATCCTTCTGGGGGGCCACTGTCATTACCAACCTCTTATCAGCTGTCCCATACGTAGGCAACGCCCTGGTGCAATGGATCTGAGGAGGCTTTTCCGTTGATAATGCCACCCTCACTCGATTCTTCGCTTTCCACTTCCTACTCCCTTTTGTTGTTGCCGCCGCCACTATAGTGCATCTAATTTTCCTACACCAAACAGGCTCGAACAACCCCACGGGCATTAACTCGGACGCCGACCAGATCTCATTCCACCCTTACTTCTCCTACAAAGATCTTCTTGGCTTCGCAGCACTCCTTATTGCTCTGATCTCTCTCGCCCTATTCTCACCAAACCTCCTCGGCGACCCCGACAATTTCACCCCTGCAAATCCCCTTGTTACCCCTCCCCACATTAAGCCTGAGTGATATTTCCTGTTTGCCTACGCTATTCTCCGATCAATCCCCAACAAGCTAGGAGGCGTACTTGCACTCCTCTCCTCCATCCTCGTCCTCATGGTGGTGCCCATTCTACACACATCAAAACAACGAAGTTTAACATTCCGCCCACTCACACAATTCCTCTTTTGACTCCTAGTAGCAGATGTAATCATTTTAACATGAATTGG
>49561 gene=cytochrome b partial cds_location=mitochondrion_Organims= Cirostoma jordani_Sample locality= Orandino spring_Country=Mexico
ACCCACCCCCTATTAAAAATTGCCAACGACGCGATCGTAGACCTCCCAGCTCCTGCCAACATTTCAGTTTGGTGAAACTTTGGCTCACTTCTAGGCCTTTGCTTGATTGCCCAAATCCTTACCGGCCTATTCTTAGCCATACACTATACCTCTGACATCGCTACGGCTTTCTCATCTGTCGCTCACATTTGCCGGGATGTAAACTATGGATGACTCATCCGAAACATGCATGCGAACGGAGCCTCTTTCTTCTTCATCTGCATCTACCTTCATATTGGACGAGGCCTCTACTACGGATCATACCTGTACAAGGAGACATGAAACGTTGGGGTTGTTCTTCTTCTTCTTGTAATGATGACAGCCTTTGTTGGCTATGTCCTTCCTTGAGGACAGATATCCTTCTGGGGGGCCACTGTCATTACCAACCTCTTATCAGCTGTCCCATACGTAGGCAACGCCCTGGTGCAATGGATCTGAGGAGGCTTTTCCGTTGATAATGCCACCCTCACTCGATTCTTCGCTTTCCACTTCCTACTCCCTTTTGTTGTTGCCGCCGCCACTATAGTGCATCTAATTTTCCTACACCAAACAGGCTCGAACAACCCCACGGGCATTAACTCGGACGCCGACCAGATCTCATTCCACCCTTACTTCTCCTACAAAGATCTTCTTGGCTTCGCAGCACTCCTTATTGCTCTGATCTCTCTCGCCCTATTCTCACCAAACCTCCTCGGCGACCCCGACAATTTCACCCCTGCAAATCCCCTTGTTACCCCTCCCCACATTAAGCCTGAGTGATATTTCCTGTTTGCCTACGCTATTCTCCGATCAATCCCCAACAAGCTAGGAGGCGTACTTGCACTCCTCTCCTCCATCCTCGTCCTCATGGTGGTGCCCATTCTACACACATCAAAACAACGAAGTTTAACATTCCGCCCACTCACACAATTCCTCTTTTGACTCCTAGTAGCAGATGTAATCATTTTAACATGAATTGG
>49562 gene=cytochrome b partial cds_location=mitochondrion_Organims= Cirostoma jordani_Sample locality= Orandino spring_Country=Mexico
ACCCACCCCCTATTAAAAATTGCCAACGACGCGATCGTAGACCTCCCAGCTCCTGCCAACATTTCAGTTTGGTGAAACTTTGGCTCACTTCTAGGCCTTTGCTTGATTGCCCAAATCCTTACCGGCCTATTCTTAGCCATACACTATACCTCTGACATCGCTACGGCTTTCTCATCTGTCGCTCACATTTGCCGGGATGTAAACTATGGATGACTCATCCGAAACATGCATGCGAACGGAGCCTCTTTCTTCTTCATCTGCATCTACCTTCATATTGGACGAGGCCTCTACTACGGATCATACCTGTACAAGGAGACATGAAACGTTGGGGTTGTTCTTCTTCTTCTTGTAATGATGACAGCCTTTGTTGGCTATGTCCTTCCTTGAGGACAGATATCCTTCTGGGGGGCCACTGTCATTACCAACCTCTTATCAGCTGTCCCATACGTAGGCAACGCCCTGGTGCAATGGATCTGAGGAGGCTTTTCCGTTGATAATGCCACCCTCACTCGATTCTTCGCTTTCCACTTCCTACTCCCTTTTGTTGTTGCCGCCGCCACTATAGTGCATCTAATTTTCCTACACCAAACAGGCTCGAACAACCCCACGGGCATTAACTCGGACGCCGACAAGATCTCATTCCACCCTTACTTCTCCTACAAAGATCTTCTTGGCTTCGCAGCACTCCTTATTGCTCTGATCTCTCTCGCCCTATTCTCACCAAACCTCCTCGGCGACCCCGACAATTTCACCCCTGCAAATCCCCTTGTTACCCCTCCCCACATTAAGCCTGAGTGATATTTCCTGTTTGCCTACGCTATTCTCCGATCAATCCCCAACAAGCTAGGAGGCGTACTTGCACTCCTCTCCTCCATCCTCGTCCTCATGGTGGTGCCCATTCTACACACATCAAAACAACGAAGTTTAACATTCCGCCCACTCACACAATTCCTCTTTTGACTCCTAGTAGCAGATGTAATCATTTTAACATGAATTGG
>35342 gene=cytochrome b partial cds_location=mitochondrion_Organims= Cirostoma jordani_Sample locality= Garabato dam_Country=Mexico
ACCCACCCCCTATTAAAAATTGCCAACGACGCGATCGTAGACCTCCCAGCTCCTGCCAACATTTCAGTTTGGTGAAACTTTGGCTCACTTCTAGGCCTTTGCTTGATTGCCCAAATCCTTACCGGCCTATTCTTAGCCATACACTATACCTCTGACATCGCTACGGCTTTCTCATCTGTCGCTCACATTTGCCGGGATGTAAACTATGGATGACTCATCCGAAACATGCATGCGAACGGAGCCTCTTTCTTCTTCATCTGCATCTACCTTCATATTGGACGAGGCCTCTACTACGGATCATACCTGTACAAGGAGACATGAAACGTTGGGGTTGTTCTTCTTCTTCTTGTAATGATGACAGCCTTTGTTGGCTATGTCCTTCCTTGAGGACAGATATCCTTCTGGGGGGCCACTGTCATTACCAACCTCTTATCAGCTGTCCCATACGTAGGCAACGCCCTGGTGCAATGGATCTGAGGAGGCTTTTCCGTTGATAATGCCACCCTCACTCGATTCTTCGCTTTCCACTTCCTACTCCCTTTTGTTGTTGCCGCCGCCACTATAGTGCATCTAATTTTCCTACACCAAACAGGCTCGAACAACCCCACGGGCATTAACTCGGACGCCGACAAGATCTCATTCCACCCTTACTTCTCCTACAAAGATCTTCTTGGCTTCGCAGCACTCCTTATTGCTCTGATCTCTCTCGCCCTATTCTCACCAAACCTCCTCGGCGACCCCGACAATTTCACCCCTGCAAATCCCCTTGTTACCCCTCCCCACATTAAGCCTGAGTGATATTTCCTGTTTGCCTACGCTATTCTCCGATCAATCCCCAACAAGCTAGGAGGCGTACTTGCACTCCTCTCCTCCATCCTCGTCCTCATGGTGGTGCCCATTCTACACACATCAAAACAACGAAGTTTAACATTCCGCCCACTCACACAATTCCTCTTTTGACTCCTAGTAGCAGATGTAATCATTTTAACATGAATTGG
>35343 gene=cytochrome b partial cds_location=mitochondrion_Organims= Cirostoma jordani_Sample locality= Garabato dam_Country=Mexico
ACCCACCCCCTATTAAAAATTGCCAACGACGCGATCGTAGACCTCCCAGCTCCTGCCAACATTTCAGTTTGGTGAAACTTTGGCTCACTTCTAGGCCTTTGCTTGATTGCCCAAATCCTTACCGGCCTATTCTTAGCCATACACTATACCTCTGACATCGCTACGGCTTTCTCATCTGTCGCTCACATTTGCCGGGATGTAAACTATGGATGACTCATCCGAAACATGCATGCGAACGGAGCCTCTTTCTTCTTCATCTGCATCTACCTTCATATTGGACGAGGCCTCTACTACGGATCATACCTGTACAAGGAGACATGAAACGTTGGGGTTGTTCTTCTTCTTCTTGTAATGATGACAGCCTTTGTTGGCTATGTCCTTCCTTGAGGACAGATATCCTTCTGGGGGGCCACTGTCATTACCAACCTCTTATCAGCTGTCCCATACGTAGGCAACGCCCTGGTGCAATGGATCTGAGGAGGCTTTTCCGTTGATAATGCCACCCTCACTCGATTCTTCGCTTTCCACTTCCTACTCCCTTTTGTTGTTGCCGCCGCCACTATAGTGCATCTAATTTTCCTACACCAAACAGGCTCGAACAACCCCACGGGCATTAACTCGGACGCCGACAAGATCTCATTCCACCCTTACTTCTCCTACAAAGATCTTCTTGGCTTCGCAGCACTCCTTATTGCTCTGATCTCTCTCGCCCTATTCTCACCAAACCTCCTCGGCGACCCCGACAATTTCACCCCTGCAAATCCCCTTGTTACCCCTCCCCACATTAAGCCTGAGTGATATTTCCTGTTTGCCTACGCTATTCTCCGATCAATCCCCAACAAGCTAGGAGGCGTACTTGCACTCCTCTCCTCCATCCTCGTCCTCATGGTGGTGCCCATTCTACACACATCAAAACAACGAAGTTTAACATTCCGCCCACTCACACAATTCCTCTTTTGACTCCTAGTAGCAGATGTAATCATTTTAACATGAATTGG
>28070 gene=cytochrome b partial cds_location=mitochondrion_Organims= Cirostoma jordani_Sample locality= Magdalena dam_Country=Mexico
ACCCACCCCCTATTAAAAATTGCCAACGACGCGATCGTAGACCTCCCAGCTCCTGCCAACATTTCAGTTTGGTGAAACTTTGGCTCACTTCTAGGCCTTTGCTTGATTGCCCAAATCCTTACCGGCCTATTCTTAGCCATACACTATACCTCTGACATCGCTACGGCTTTCTCATCTGTCGCTCACATTTGCCGGGATGTAAACTATGGATGACTCATCCGAAACATGCATGCGAACGGAGCCTCTTTCTTCTTCATCTGCATCTACCTTCATATTGGACGAGGCCTCTACTACGGATCATACCTGTACAAGGAGACATGAAACGTTGGGGTTGTTCTTCTTCTTCTTGTAATGATGACAGCCTTTGTTGGCTATGTCCTTCCTTGAGGACAGATATCCTTCTGGGGGGCCACTGTCATTACCAACCTCTTATCAGCTGTCCCATACGTAGGCAACGCCCTGGTGCAATGGATCTGAGGGGGCTTTTCCGTTGATAATGCCACCCTCACTCGATTCTTCGCTTTCCACTTCCTACTCCCTTTTGTTGTTGCCGCCGCCACTATAGTGCATCTAATTTTCCTACACCAAACAGGCTCGAACAACCCCACGGGCATTAACTCGGACGCCGACAAGATCTCATTCCACCCTTACTTCTCCTACAAAGATCTTCTTGGCTTCGCAGCACTCCTTATTCCTCTGATCTCTCTCGCCCTATTCTCACCAAACCTCCTCGGCGACCCCGACAATTTCACCCCTGCAAATCCCCTTGTTACCCCTCCCCACATTAAGCCTGAGTGATATTTCCTGTTTGCCTACGCTATTCTCGGATCAATCCCCAACAAGCTAGGAGGCGTACTTGCACTCCTCTCCTCCATCCTCGTCCTCATGGTGGTGCCCATTCTACACACATCAAAACAACGAAGTTTAACATTCCGCCCACTCACACAATTCCTCTTTTGACTCCTAGTAGCAGATGTAATCATTTTAACATGAATTGG
>34216 gene=cytochrome b partial cds_location=mitochondrion_Organims= Cirostoma jordani_Sample locality= Magdalena dam_Country=Mexico
ACCCACCCCCTATTAAAAATTGCCAACGACGGGATCGTAGACCTCCCAGCTCCTGCCAACATTTCAGTTTGGTGAAACTTTGGCTCACTTCTAGGCCTTTGCTTGATTGCCCAAATCCTTACCGGCCTATTCTTAGCCATACACTATACCTCTGACATCGCTACGGCTTTCTCATCTGTCGCTCACATTTGCCGGGATGTAAACTATGGATGACTCATCCGAAACATGCATGCGAACGGAGCCTCTTTCTTCTTCATCTGCATCTACCTTCATATTGGACGAGGCCTCTACTACGGATCATACCTGTACAAGGAGACATGAAACGTTGGGGTTGTTCTTCTTCTTCTTGTAATGATGACAGCCTTTGTTGGCTATGTCCTTCCTTGAGGACAGATATCCTTCTGGGGGGCCACTGTCATTACCAACCTCTTATCAGCTGTCCCATACGTAGGCAACGCCCTGGTGCAATGGATCTGAGGAGGCTTTTCCGTTGATAATGCCACCCTCACTCGATTCTTCGCTTTCCACTTCCTACTCCCTTTTGTTGTTGCCGCCGCCACTATAGTGCATCTAATTTTCCTACACCAAACAGGCTCGAACAACCCCACGGGCATTAACTCGGACGCCGACAAGATCTCATTCCACCCTTACTTCTCCTACAAAGATCTTCTTGGCTTCGCAGCACTCCTTATTGCTCTGATCTCTCTCGCCCTATTCTCACCAAACCTCCTCGGCGACCCCGACAATTTCACCCCTGCAAATCCCCTTGTTACCCCTCCCCACATTAAGCCTGAGTGATATTTCCTGTTTGCCTACGCTATTCTCCGATCAATCCCCAACAAGCTAGGAGGCGTACTTGCACTCCTCTCCTCCATCCTCGTCCTCATGGTGGTGCCCATTCTACACACATCAAAACAACGAAGTTTAACATTCCGCCCACTCACACAATTCCTCTTTTGACTCCTAGTAGCAGATGTAATCATTTTAACATGAATTGG
>34214 gene=cytochrome b partial cds_location=mitochondrion_Organims= Cirostoma jordani_Sample locality= Magdalena dam_Country=Mexico
ACCCACCCCCTATTAAAAATTGCCAACGACGGGATCGTAGACCTCCCAGCTCCTGCCAACATTTCAGTTTGGTGAAACTTTGGCTCACTTCTAGGCCTTTGCTTGATTGCCCAAATCCTTACCGGCCTATTCTTAGCCATACACTATACCTCTGACATCGCTACGGCTTTCTCATCTGTCGCTCACATTTGCCGGGATGTAAACTATGGATGACTCATCCGAAACATGCATGCGAACGGAGCCTCTTTCTTCTTCATCTGCATCTACCTTCATATTGGACGAGGCCTCTACTACGGATCATACCTGTACAAGGAGACATGAAACGTTGGGGTTGTTCTTCTTCTTCTTGTAATGATGACAGCCTTTGTTGGCTATGTCCTTCCTTGAGGACAGATATCCTTCTGGGGGGCCACTGTCATTACCAACCTCTTATCAGCTGTCCCATACGTAGGCAACGCCCTGGTGCAATGGATCTGAGGAGGCTTTTCCGTTGATAATGCCACCCTCACTCGATTCTTCGCTTTCCACTTCCTACTCCCTTTTGTTGTTGCCGCCGCCACTATAGTGCATCTAATTTTCCTACACCAAACAGGCTCGAACAACCCCACGGGCATTAACTCGGACGCCGACAAGATCTCATTCCACCCTTACTTCTCCTACAAAGATCTTCTTGGCTTCGCAGCACTCCTTATTGCTCTGATCTCTCTCGCCCTATTCTCACCAAACCTCCTCGGCGACCCCGACAATTTCACCCCTGCAAATCCCCTTGTTACCCCTCCCCACATTAAGCCTGAGTGATATTTCCTGTTTGCCTACGCTATTCTCCGATCAATCCCCAACAAGCTAGGAGGCGTACTTGCACTCCTCTCCTCCATCCTCGTCCTCATGGTGGTGCCCATTCTACACACATCAAAACAACGAAGTTTAACATTCCGCCCACTCACACAATTCCTCTTTTGACTCCTAGTAGCAGATGTAATCATTTTAACATGAATTGG
>34215 gene=cytochrome b partial cds_location=mitochondrion_Organims= Cirostoma jordani_Sample locality= Magdalena dam_Country=Mexico
ACCCACCCCCTATTAAAAATTGCCAACGACGGGATCGTAGACCTCCCAGCTCCTGCCAACATTTCAGTTTGGTGAAACTTTGGCTCACTTCTAGGCCTTTGCTTGATTGCCCAAATCCTTACCGGCCTATTCTTAGCCATACACTATACCTCTGACATCGCTACGGCTTTCTCATCTGTCGCTCACATTTGCCGGGATGTAAACTATGGATGACTCATCCGAAACATGCATGCGAACGGAGCCTCTTTCTTCTTCATCTGCATCTACCTTCATATTGGACGAGGCCTCTACTACGGATCATACCTGTACAAGGAGACATGAAACGTTGGGGTTGTTCTTCTTCTTCTTGTAATGATGACAGCCTTTGTTGGCTATGTCCTTCCTTGAGGACAGATATCCTTCTGGGGGGCCACTGTCATTACCAACCTCTTATCAGCTGTCCCATACGTAGGCAACGCCCTGGTGCAATGGATCTGAGGGGGCTTTTCCGTTGATAATGCCACCCTCACTCGATTCTTCGCTTTCCACTTCCTACTCCCTTTTGTTGTTGCCGCCGCCACTATAGTGCATCTAATTTTCCTACACCAAACAGGCTCGAACAACCCCACGGGCATTAACTCGGACGCCGACAAGATCTCATTCCACCCTTACTTCTCCTACAAAGATCTTCTTGGCTTCGCAGCACTCCTTATTGCTCTGATCTCTCTCGCCCTATTCTCACCAAACCTCCTCGGCGACCCCGACAATTTCACCCCTGCAAATCCCCTTGTTACCCCTCCCCACATTAAGCCTGAGTGATATTTCCTGTTTGCCTACGCTATTCTCCGATCAATCCCCAACAAGCTAGGAGGCGTACTTGCACTCCTCTCCTCCATCCTCGTCCTCATGGTGGTGCCCATTCTACACACATCAAAACAACGAAGTTTAACATTCCGCCCACTCACACAATTCCTCTTTTGACTCCTAGTAGCAGATGTAATCATTTTAACATGAATTGG
>10420 gene=cytochrome b partial cds_location=mitochondrion_Organims= Cirostoma jordani_Sample locality= Angamacutiro dam_Country=Mexico
ACCCACCCCCTATTAAAAATTGCCAACGACGCGATCGTAGACCTCCCAGCTCCTGCCAACATTTCAGTTTGGTGAAACTTTGGCTCACTTCTAGGCCTTTGCTTGATTGCCCAAATCCTTACCGGCCTATTCTTAGCCATACACTATACCTCTGACATCGCTACGGCTTTCTCATCTGTCGCTCACATTTGCCGGGATGTAAACTATGGATGACTCATCCGAAACATGCATGCGAACGGAGCCTCTTTCTTCTTCATCTGCATCTACCTTCATATTGGACGAGGCCTCTACTACGGATCATACCTGTACAAGGAGACATGAAACGTTGGGGTTGTTCTTCTTCTTCTTGTAATGATGACAGCCTTTGTTGGCTATGTCCTTCCTTGAGGACAGATATCCTTCTGGGGGGCCACTGTCATTACCAACCTCTTATCAGCTGTCCCATACGTAGGCAACGCCCTGGTGCAATGGATCTGAGGGGGCTTTTCCGTTGATAATGCCACCCTCACTCGATTCTTCGCTTTCCACTTCCTACTCCCTTTTGTTGTTGCCGCCGCCACTATAGTGCATCTAATTTTCCTACACCAAACAGGCTCGAACAACCCCACGGGCATTAACTCGGACGCCGACAAGATCTCATTCCACCCTTACTTCTCCTACAAAGATCTTCTTGGCTTCGCAGCACTCCTTATTGCTCTGATCTCTCTCGCCCTATTCTCACCAAACCTCCTCGGCAACCCCAACAATTTCACCCCTGCAAATCCCCTTGTTACCCCTCCCCACATTAAGCCTGAGTGATATTTCCTGTTTGCCTACGCTATTCTCCGATCAATCCCCAACAAGCTAGGAGGCGTACTTGCACTCCTCTCCTCCATCCTCGTCCTCATGGTGGTGCCCATTCTACACACATCAAAACAACGAAGTTTAACATTCCGCCCACTCACACAATTCCTGTTTTGACTCCTAGTAGCAGATGTAATCATTTTAACATGAATTGG
>10422 gene=cytochrome b partial cds_location=mitochondrion_Organims= Cirostoma jordani_Sample locality= Angamacutiro dam_Country=Mexico
ACCCACCCCCTATTAAAAATTGCCAACGACGCGATCGTAGACCTCCCAGCTCCTGCCAACATTTCAGTTTGGTGAAACTTTGGCTCACTTCTAGGCCTTTGCTTGATTGCCCAAATCCTTACCGGCCTATTCTTAGCCATACACTATACCTCTGACATCGCTACGGCTTTCTCATCTGTCGCTCACATTTGCCGGGATGTAAACTATGGATGACTCATCCGAAACATGCATGCGAACGGAGCCTCTTTCTTCTTCATCTGCATCTACCTTCATATTGGACGAGGCCTCTACTACGGATCATACCTGTACAAGGAGACATGAAACGTTGGGGTTGTTCTTCTTCTTCTTGTAATGATGACAGCCTTTGTTGGCTATGTCCTTCCTTGAGGACAGATATCCTTCTGGGGGGCCACTGTCATTACCAACCTCTTATCAGCTGTCCCATACGTAGGCAACGCCCTGGTGCAATGGATCTGAGGGGGCTTTTCCGTTGATAATGCCACCCTCACTCGATTCTTCGCTTTCCACTTCCTACTCCCTTTTGTTGTTGCCGCCGCCACTATAGTGCATCTAATTTTCCTACACCAAACAGGCTCGAACAACCCCACGGGCATTAACTCGGACGCCGACAAGATCTCATTCCACCCTTACTTCTCCTACAAAGATCTTCTTGGCTTCGCAGCACTCCTTATTGCTCTGATCTCTCTCGCCCTATTCTCACCAAACCTCCTCGGCGACCCCGACAATTTCACCCCTGCAAATCCCCTTGTTACCCCTCCCCACATTAAGCCTGAGTGATATTTCCTGTTTGCCTACGCTATTCTCCGATCAATCCCCAACAAGCTAGGAGGCGTACTTGCACTCCTCTCCTCCATCCTCGTCCTCATGGTGGTGCCCATTCTACACACATCAAAACAACGAAGTTTAACATTCCGCCCACTCAAACAATTCCTCTTTTGACTCCTAGTAGCAGATGTAATCATTTTAACATGAATTGG
>10423 gene=cytochrome b partial cds_location=mitochondrion_Organims= Cirostoma jordani_Sample locality= Angamacutiro dam_Country=Mexico
ACCCACCCCCTATTAAAAATTGCCAACGACGCGATCGTAGACCTCCCAGCTCCTGCCAACATTTCAGTTTGGTGAAACTTTGGCTCACTTCTAGGCCTTTGCTTGATTGCCCAAATCCTTACCGGCCTATTCTTAGCCATACACTATACCTCTGACATCGCTACGGCTTTCTCATCTGTCGCTCACATTTGCCGGGATGTAAACTATGGATGACTCATCCGAAACATGCATGCGAACGGAGCCTCTTTCTTCTTCATCTGCATCTACCTTCATATTGGACGAGGCCTGTACTACGGATCATACCTGTACAAGGAGACATGAAACGTTGGGGTTGTTCTTCTTCTTCTTGTAATGATGACAGCCTTTGTTGGCTATGTCCTTCCTTGAGGACAGATATCCTTCTGGGGGGCCACTGTCATTACCAACCTCTTATCAGCTGTCCCATACGTAGGCAACGCCCTGGTGCAATGGATCTGAGGGGGCTTTTCCGTTGATAATGCCACCCTCACTCGATTCTTCGCTTTCCACTTCCTACTCCCTTTTGTTGTTGCCGCCGCCACTATAGTGCATCTAATTTTCCTACACCAAACAGGCTCGAACAACCCCACGGGCATTAACTCGGACGCCGACAAGATCTCATTCCACCCTTACTTCTCCTACAAAGATCTTCTTGGCTTCGCAGCACTCCTTATTGCTCTGATCTCTCTCGCCCTATTCTCACCAAACCTCCTCGGCGACCCCGACAATTTCACCCCTGCAAATCCCCTTGTTACCCCTCCCCACATTAAGCCTGAGTGATATTTCCTGTTTGCCTACGCTATTCTCCGATCAATCCCCAACAAGCTAGGAGGCGTACTTGCACTCCTCTCCTCCATCCTCGTCCTCATGGTGGTGCCCATTCTACACACATCAAAACAACGAAGTTTAACATTCCGCCCACTCAAACAATTCCTCTTTTGACTCCTAGTAGCAGATGTAATCATTTTAACATGAATTGG
>10418 gene=cytochrome b partial cds_location=mitochondrion_Organims= Cirostoma jordani_Sample locality= Angamacutiro dam_Country=Mexico
ACCCACCCCCTATTAAAAATTGCCAACGACGCGATCGTAGACCTCCCAGCTCCTGCCAACATTTCAGTTTGGTGAAACTTTGGCTCACTTCTAGGCCTTTGCTTGATTGCCCAAATCCTTACCGGCCTATTCTTAGCCATACACTATACCTCTGACATCGCTACGGCTTTCTCATCTGTCGCTCACATTTGCCGGGATGTAAACTATGGATGACTCATCCGAAACATGCATGCGAACGGAGCCTCTTTCTTCTTCATCTGCATCTACCTTCATATTGGACGAGGCCTCTACTACGGATCATACCTGTACAAGGAGACATGAAACGTTGGGGTTGTTCTTCTTCTTCTTGTAATGATGACAGCCTTTGTTGGCTATGTCCTTCCTTGAGGACAGATATCCTTCTGGGGGGCCACTGTCATTACCAACCTCTTATCAGCTGTCCCATACGTAGGCAACGCCCTGGTGCAATGGATCTGAGGGGGCTTTTCCGTTGATAATGCCACCCTCACTCGATTCTTCGCTTTCCACTTCCTACTCCCTTTTGTTGTTGCCGCCGCCACTATAGTGCATCTAATTTTCCTACACCAAACAGGCTCGAACAACCCCACGGGCATTAACTCGGACGCCGACAAGATCTCATTCCACCCTTACTTCTCCTACAAAGATCTTCTTGGCTTCGCAGCACTCCTTATTGCTCTGATCTCTCTCGCCCTATTCTCACCAAACCTCCTCGGCGACCCCGACAATTTCACCCCTGCAAATCCCCTTGTTACCCCTCCCCACATTAAGCCTGAGTGATATTTCCTGTTTGCCTACGCTATTCTCCGATCAATCCCCAACAAGCTAGGAGGCGTACTTGCACTCCTCTCCTCCATCCTCGTCCTCATGGTGGTGCCCATTCTACACACATCAAAACAACGAAGTTTAACATTCCGCCCACTCACACAATTCCTGTTTTGACTCCTAGTAGCAGATGTAATCATTTTAACATGAATTGG
>10419 gene=cytochrome b partial cds_location=mitochondrion_Organims= Cirostoma jordani_Sample locality= Angamacutiro dam_Country=Mexico
ACCCACCCCCTATTAAAAATTGCCAACGACGCGATCGTAGACCTCCCAGCTCCTGCCAACATTTCAGTTTGGTGAAACTTTGGCTCACTTCTAGGCCTTTGCTTGATTGCCCAAATCCTTACCGGCCTATTCTTAGCCATACACTATACCTCTGACATCGCTACGGCTTTCTCATCTGTCGCTCACATTTGCCGGGATGTAAACTATGGATGACTCATCCGAAACATGCATGCGAACGGAGCCTCTTTCTTCTTCATCTGCATCTACCTTCATATTGGACGAGGCCTCTACTACGGATCATACCTGTACAAGGAGACATGAAACGTTGGGGTTGTTCTTCTTCTTCTTGTAATGATGACAGCCTTTGTTGGCTATGTCCTTCCTTGAGGACAGATATCCTTCTGGGGGGCCACTGTCATTACCAACCTCTTATCAGCTGTCCCATACGTAGGCAACGCCCTGGTGCAATGGATCTGAGGGGGCTTTTCCGTTGATAATGCCACCCTCACTCGATTCTTCGCTTTCCACTTCCTACTCCCTTTTGTTGTTGCCGCCGCCACTATAGTGCATCTAATTTTCCTACACCAAACAGGCTCGAACAACCCCACGGGCATTAACTCGGACGCCGACAAGATCTCATTCCACCCTTACTTCTCCTACAAAGATCTTCTTGGCTTCGCAGCACTCCTTATTGCTCTGATCTCTCTCGCCCTATTCTCACCAAACCTCCTCGGCGACCCCGACAATTTCACCCCTGCAAATCCCCTTGTTACCCCTCCCCACATTAAGCCTGAGTGATATTTCCTGTTTGCCTACGCTATTCTCCGATCAATCCCCAACAAGCTAGGAGGCGTACTTGCACTCCTCTCCTCCATCCTCGTCCTCATGGTGGTGCCCATTCTACACACATCAAAACAACGAAGTTTAACATTCCGCCCACTCACACAATTCCTGTTTTGACTCCTAGTAGCAGATGTAATCATTTTAACATGAATTGG
>10421 gene=cytochrome b partial cds_location=mitochondrion_Organims= Cirostoma jordani_Sample locality= Angamacutiro dam_Country=Mexico
ACCCACCCCCTATTAAAAATTGCCAACGACGCGATCGTAGACCTCCCAGCTCCTGCCAACATTTCAGTTTGGTGAAACTTTGGCTCACTTCTAGGCCTTTGCTTGATTGCCCAAATCCTTACCGGCCTATTCTTAGCCATACACTATACCTCTGACATCGCTACGGCTTTCTCATCTGTCGCTCACATTTGCCGGGATGTAAACTATGGATGACTCATCCGAAACATGCATGCGAACGGAGCCTCTTTCTTCTTCATCTGCATCTACCTTCATATTGGACGAGGCCTCTACTACGGATCATACCTGTACAAGGAGACATGAAACGTTGGGGTTGTTCTTCTTCTTCTTGTAATGATGACAGCCTTTGTTGGCTATGTCCTTCCTTGAGGACAGATATCCTTCTGGGGGGCCACTGTCATTACCAACCTCTTATCAGCTGTCCCATACGTAGGCAACGCCCTGGTGCAATGGATCTGAGGGGGCTTTTCCGTTGATAATGCCACCCTCACTCGATTCTTCGCTTTCCACTTCCTACTCCCTTTTGTTGTTGCCGCCGCCACTATAGTGCATCTAATTTTCCTACACCAAACAGGCTCGAACAACCCCACGGGCATTAACTCGGACGCCGACAAGATCTCATTCCACCCTTACTTCTCCTACAAAGATCTTCTTGGCTTCGCAGCACTCCTTATTGCTCTGATCTCTCTCGCCCTATTCTCACCAAACCTCCTCGGCGACCCCGACAATTTCACCCCTGCAAATCCCCTTGTTACCCCTCCCCACATTAAGCCTGAGTGATATTTCCTGTTTGCCTACGCTATTCTCCGATCAATCCCCAACAAGCTAGGAGGCGTACTTGCACTCCTCTCCTCCATCCTCGTCCTCATGGTGGTGCCCATTCTACACACATCAAAACAACGAAGTTTAACATTCCGCCCACTCACACAATTCCTGTTTTGACTCCTAGTAGCAGATGTAATCATTTTAACATGAATTGG
>4919 gene=cytochrome b partial cds_location=mitochondrion_Organims= Cirostoma jordani_Sample locality= Arroyo Neutla_Country=Mexico
ACCCACCCCCTATTAAAAATTGCCAACGACGCGATCGTAGACCTCCCAGCTCCTGCCAACATTTCAGTTTGGTGAAACTTTGGCTCACTTCTAGGCCTTTGCTTGATTGCCCAAATCCTTACCGGCCTATTCTTAGCCATACACTATACCTCTGACATCGCTACGGCTTTCTCATCTGTCGCTCACATTTGCCGGGATGTAAACTATGGATGACTCATCCGAAACATGCATGCGAACGGAGCCTCTTTCTTCTTCATCTGCATCTACCTTCATATTGGACGAGGCCTCTACTACGGATCATACCTGTACAAGGAGACATGAAACGTTGGGGTTGTTCTTCTTCTTCTTGTAATGATGACAGCCTTTGTTGGCTATGTCCTTCCTTGAGGACAGATATCCTTCTGGGGGGCCACTGTCATTACCAACCTCTTATCAGCTGTCCCATACGTAGGCAACGCCCTGGTGCAATGGATCTGAGGGGGCTTTTCCGTTGATAATGCCACCCTCACTCGATTCTTCGCTTTCCACTTCCTACTCCCTTTTGTTGTTGCCGCCGCCACTATAGTGCATCTAATTTTCCTACACCAAACAGGCTCGAACAACCCCACGGGCATTAACTCGGACGCCGACAAGATCTCATTCCACCCTTACTTCTCCTACAAAGATCTTCTTGGCTTCGCAGCACTCCTTATTGCTCTGATCTCTCTCGCCCTATTCTCACCAAACCTCCTCGGCGACCCGGACAATTTCACCCCTGCAAATCCCCTTGTTACCCCTCCCCACATTAAGCCTGAGTGATATTTCCTGTTTGCCTACGCTATTCTCCGATCAATCCCCAACAAGCTAGGAGGCGTACTTGCACTCCTCTCCTCCATCCTCGTCCTCATGGTGGTGCCCATTCTACACACATCAAAACAACGAAGTTTAACATTCCGCCCACTCACACAATTCCTCTTTTGACTCCTAGTAGCAGATGTAATCATTTTAACATGAATTGG
>49903 gene=cytochrome b partial cds_location=mitochondrion_Organims= Cirostoma jordani_Sample locality= Echevereste dam_Country=Mexico
ACCCACCCCCTATTAAAAATTGCCAACGACGCGATCGTAGACCTCCCAGCTCCTGCCAACATTTCAGTTTGGTGAAACTTTGGCTCACTTCTAGGCCTTTGCTTGATTGCCCAAATCCTTACCGGCCTATTCTTAGCCATACACTATACCTCTGACATCGCTACGGCTTTCTCATCTGTCGCTCACATTTGCCGGGATGTAAACTATGGATGACTCATCCGAAACATGCATGCGAACGGAGCCTCTTTCTTCTTCATCTGCATCTACCTTCATATTGGACGAGGCCTCTACTACGGATCATACCTGTACAAGGAGACATGAAACGTTGGGGTTGTTCTTCTTCTTCTTGTAATGATGACAGCCTTTGTTGGCTATGTCCTTCCTTGAGGACAGATATCCTTCTGGGGGGCCACTGTCATTACCAACCTCTTATCAGCTGTCCCATACGTAGGCAACGCCCTGGTGCAATGGATCTGAGGGGGCTTTTCCGTTGATAATGCCACCCTCACTCGATTCTTCGCTTTCCACTTCCTACTCCCTTTTGTTGTTGCCGCCGCCACTATAGTGCATCTAATTTTCCTACACCAAACAGGCTCGAACAACCCCACGGGCATTAACTCGGACGCCGACAAGATCTCATTCCACCCTTACTTCTCCTACAAAGATCTTCTTGGCTTCGCAGCACTCCTTATTGCTCTGATCTCTCTCGCCCTATTCTCACCAAACCTCCTCGGCGACCCCGACAATTTCACCCCTGCAAATCCCCTTGTTACCCCTCCCCACATTAAGCCTGAGTGATATTTCCTGTTTGCCTACGCTATTCTCCGATCAATCCCCAACAAGCTAGGAGGCGTACTTGCACTCCTCTCCTCCATCCTCGTCCTCATGGTGGTGCCCATTCTACACACATCAAAACAACGAAGTTTAACATTCCGCCCACTCACACAATTCCTCTTTTGACTCCTAGTAGCAGATGTAATCATTTTAACATGAATTGG
>49904 gene=cytochrome b partial cds_location=mitochondrion_Organims= Cirostoma jordani_Sample locality= Echevereste dam_Country=Mexico
ACCCACCCCCTATTAAAAATTGCCAACGACGCGATCGTAGACCTCCCAGCTCCTGCCAACATTTCAGTTTGGTGAAACTTTGGCTCACTTCTAGGCCTTTGCTTGATTGCCCAAATCCTTACCGGCCTATTCTTAGCCATACACTATACCTCTGACATCGCTACGGCTTTCTCATCTGTCGCTCACAtttgccgggatGtAAACTATGGATGACTCATCCGAAACATGCATGCGAACGGAGCCTCTTTCTTCTTCATCTGCATCTACCTTCATATTGGACGAGGCCTCTACTACGGATCATACCTGTACAAGGAGACATGAAACGTTGGGGTTGTTCTTCTTCTTCTTGTAATGATGACAGCCTTTGTTGGCTATGTCCTTCCTTGAGGACAGATATCCTTCTGGGGGGCCACTGTCATTACCAACCTCTTATCAGCTGTCCCATACGTAGGCAACGCCCTGGTGCAATGGATCTGAGGGGGCTTTTCCGTTGATAATGCCACCCTCACTCGATTCTTCGCTTTCCACTTCCTACTCCCTTTTGTTGTTGCCGCCGCCACTATAGTGCATCTAATTTTCCTACACCAAACAGGCTCGAACAACCCCACGGGCATTAACTCGGACGCCGACAAGATCTCATTCCACCCTTACTTCTCCTACAAAGATCTTCTTGGCTTCGCAGCACTCCTTATTGCTCTGATCTCTCTCGCCCTATTCTCACCAAACCTCCTCGGCGACCCCGACAATTTCACCCCTGCAAATCCCCTTGTTACCCCTCCCCACATTAAGCCTGAGTGATATTTCCTGTTTGCCTACGCTATTCTCCGATCAATCCCCAACAAGCTAGGAGGCGTACTTGCACTCCTCTCCTCCATCCTCGTCCTCATGGTGGTGCCCATTCTACACACATCAAAACAACGAAGTTTAACATTCCGCCCACTCACACAATTCCTCTTTTGACTCCTAGTAGCAGATGTAATCATTTTAACATGAATTGG
>49905 gene=cytochrome b partial cds_location=mitochondrion_Organims= Cirostoma jordani_Sample locality= Echevereste dam_Country=Mexico
ACCCACCCCCTATTAAAAATTGCCAACGACGCGATCGTAAACCTCCCAGCTCCTGCCAACATTTCAGTTTGGTGAAACTTTGGCTCACTTCTAGGCCTTTGCTTGATTGCCCAAATCCTTACCGGCCTATTCTTAGCCATACACTATACCTCTGACATCGCTACGGCTTTCTCATCTGTCGCTCACATTTGCCGGGATGTAAACTATGGATGACTCATCCGAAACATGCATGCgAACGGAGCCTCTTTCTTCTTCATCTGCATCTACCTTCATATTGGACGAGGCCTCTACTACGGATCATACCTGTACAAGGAGACATGAAACGTTGGGGTTGTTCTTCTTCTTCTTGTAATGATGACAGCCTTTGTTGGCTATGTCCTTCCTTGAGGACAGATATCCTTCTGGGGGGCCACTGTCATTACCAACCTCTTATCAGCTGTCCCATACGTAGGCAACGCCCTGGTGCAATGGATCTGAGGGGGCTTTTCCGTTGATAATGCCACCCTCACTCGATTCTTCGCTTTCCACTTCCTACTCCCTTTCGTTGTTGCCGCCGCCACTATAGTGCATCTAATTTTCCTACACCAAACAGGCTCGAACAACCCCACGGGCATTAACTCGGACGCCGACAAGATCTCATTCCACCCTTACTTCTCCTACAAAGATCTTCTTGGCTTCGCAGCACTCCTTATTGCTCTGATCTCTCTCGCCCTATTCTCACCAAACCTCCTCGGCGACCCCGACAATTTCACCCCTGCAAATCCCCTTGTTACCCCTCCCCACATTAAGCCTGAGTGATATTTCCTGTTTGCCTACGCTATTCTCCGATCAATCCCCAACAAGCTAGGAGGCGTACTTGCACTCCTCTCCTCCATCCTCGTCCTCATGGTGGTGCCTATTCTACACACATCAAAACAACGAAGTTTAACATTCCGCCCACTCACACAATTCCTCTTTTGACTCCTAGTAGCAGATGTAATCATTTTAACATGAATTGG
>49906 gene=cytochrome b partial cds_location=mitochondrion_Organims= Cirostoma jordani_Sample locality= Echevereste dam_Country=Mexico
ACCCACCCCCTATTAAAAATTGCCAACGACGCGATCGTAGACCTCCCAGCTCCTGCCAACATTTCAGTTTGGTGAAACTTTGGCTCACTTCTAGGCCTTTGCTTGATTGCCCAAATCCTTACCGGCCTATTCTTAGCCATACACTATACCTCTGACATCGCTACGGCTTTCTCATCTGTCGCTCACATTTGCCGGGATGTAAACTATGGATGACTCATCCGAAACATGCATGCGAACGGAGCCTCTTTCTTCTTCATCTGCATCTACCTTCATATTGGACGAGGCCTCTACTACGGATCATACCTGTACAAGGAGACATGAAACGTTGGGGTTGTTCTTCTTCTTCTTGTAATGATGACAGCCTTTGTTGGCTATGTCCTTCCTTGAGGACAGATATCCTTCTGGGGGGCCACTGTCATTACCAACCTCTTATCAGCTGTCCCATACGTAGGCAACGCCCTGGTGCAATGGATCTGAGGGGGCTTTTCCGTTGATAATGCCACCCTCACTCGATTCTTCGCTTTCCACTTCCTACTCCCTTTCGTTGTTGCCGCCGCCACTATAGTGCATCTAATTTTCCTACACCAAACAGGCTCGAACAACCCCACGGGCATTAACTCGGACGCCGACAAGATCTCATTCCACCCTTACTTCTCCTACAAAGATCTTCTTGGCTTCGCAGCACTCCTTATTGCTCTGATCTCTCTCGCCCTATTCTCACCAAACCTCCTCGGCGACCCCGACAATTTCACCCCTGCAAATCCCCTTGTTACCCCTCCCCACATTAAGCCTGAGTGATATTTCCTGTTTGCCTACGCTATTCTCCGATCAATCCCCAACAAGCTAGGAGGCGTACTTGCACTCCTCTCCTCCATCCTCGTCCTCATGGTGGTGCCTATTCTACACACATCAAAACAACGAAGTTTAACATTCCGCCCACTCACACAATTCCTCTTTtGACTCCTAGTAGCAGATGTAATCATTTTAACATGAATTGG
>49907 gene=cytochrome b partial cds_location=mitochondrion_Organims= Cirostoma jordani_Sample locality= Echevereste dam_Country=Mexico
ACCCACCCcCTATTAAAAAtTGCCaaCGACGCGATCGTAGACcTCCCAGCTcCtGCCAAcATTTCAGTTTGGTGAAACTTTGGCTCACTTCTAGGCCTTTGCTTGATTGCcCAAATCCTTaCCGGCCTATTCTTAgCCATACACTATACCTCTGACATCGCTACGGCTTTCTCATCTGTCGCTCAcATTTGCCGGGAtGtAAACTATGGATGACTCATCCGAAACATGCATGCGAACGGAGCCTCTTTCTTCTTCATCTGCATCTACCTTCATATTGGACGAGGCCTCTACTACGGATCATACCTGTACAAGGAGACATGAAACGTTGGGGTTGTTCTTCTTCTTCTTGTAATGATGACAGCCTTTGTTGGCTATGTCCTTCCTTGAGGACAGATATCCTTCTGGGGGGCCACTGTCATTACCAACCTCTTATCAGCTGTCCCATACGTAGGCAACGCCCTGGTGCAATGGATCTGAGGGGGCTTTTCCGTTGATAATGCCACCCTCACTCGATTCTTCGCTTTCCACTTCCTACTCCCTTTTGTTGTTGCCGCCGCCACTATAGTGCATCTAATTTTCCTACACCAAACAGGCTCGAACAACCCCACGGGCATTAACTCGGACGCCGACAAGATCTCATTCCACCCTTACTTCTCCTACAAAGATCTTCTTGGCTTCGCAGCACTCCTTATTGCTCTGATCTCTCTCGCCCTATTCTCACCAAACCTCCTCGGCGACCCCGACAATTTCACCCCTGCAAATCCCCTTGTTACCCCTCCCCACATTAAGCCTGAGTGATATTTCCTGTTTGCCTACGCTATTCTCCGATCAATCCCCAACAAGCTAGGAGGCGTACTTGCACTCCTCTCCTCCATCCTCGTCCTCATGGTGGTGCCCATTCTACACACATCAAAACAACGAAATTTAACATTCCGCCCACTCACACAATTCCTCTTTTGACTCCTAGTAGCAGATGTAATCATTTTAACATGAATTGG
>49908 gene=cytochrome b partial cds_location=mitochondrion_Organims= Cirostoma jordani_Sample locality= Echevereste dam_Country=Mexico
ACCCACCCCCTATTAAAAATTGCCAACGACGCGATCGTAGACCTCCCAGCTCCTGCCAACATTTCAGTTTGGTGAAACTTTGGCTCACTTCTAGGCCTTTGCTTGATTGCCCAAATCCTTACCGGCCTATTCTTAgCCATACACTATACCTCTGACATCGCTACGGCTTTCTCATCTGTCGCTCACATTTGCCGGGATGTAAACTATGGATGACTCATCCGAAACATGCATGCGAACGGAGCCTCTTTCTTCTTCATCTGCATCTACCTTCATATTGGACGAGGCCTCTACTACGGATCATACCTGTACAAGGAGACATGAAACGTTGGGGTTGTTCTTCTTCTTCTTGTAATGATGACAGCCTTTGTTGGCTATGTCCTTCCTTGAGGACAGATATCCTTCTGGGGGGCCACTGTCATTACCAACCTCTTATCAGCTGTCCCATACGTAGGCAACGCCCTGGTGCAATGGATCTGAGGGGGCTTTTCCGTTGATAATGCCACCCTCACTCGATTCTTCGCTTTCCACTTCCTACTCCCTTTCGTTGTTGCCGCCGCCACTATAGTGCATCTAATTTTCCTACACCAAACAGGCTCGAACAACCCCACGGGCATTAACTCGGACGCCGACCAGATCTCATTCCACCCTTACTTCTCCTACAAAGATCTTCTTGGCTTCGCAGCACTCCTTATTGCTCTGATCTCTCTCGCCCTATTCTCACCAAACCTCCTCGGCGACCCCGACAATTTCACCCCTGCAAATCCCCTTGTTACCCCTCCCCACATTAAGCCTGAGTGATATTTCCTGTTTGCCTACGCTATTCTCCGATCAATCCCCAACAAGCTAGGAGGCGTACTTGCACTCCTCTCCTCCATCCTCGTCCTCATGGTGGTGCCTATTCTACACACATCAAAACAACGAAGTTTAACATTCCGCCCACTCACACAATTCCTCTTTTGACTCCTAGTAGCAGATGTAATCATTTTGACATGAATTGG
>49909 gene=cytochrome b partial cds_location=mitochondrion_Organims= Cirostoma jordani_Sample locality= Echevereste dam_Country=Mexico
ACCCACCCCCTATTAAAAATTGCCAACGACGCGATCGTAGACCTCCCAGCTCCTGCCAACATTTCAGTTTGGTGAAACTTTGGCTCACTTCTAGGCCTTTGCTTGATTGCCCAAATCCTTACCGGCCTATTCTTAGCCATACACTATACCTCTGACATCGCTACGGCTTTCTCATCTGTCGCTCACATTTGCCGGGATGTAAACTATGGATGACTCATCCGAAACATGCATGCgAACGGAGCCTCTTTCTTCTTCATCTGCATCTACCTTCATATTGGACGAGGCCTCTACTACGGATCATACCTGTACAAGGAGACATGAAACGTTGGGGTTGTTCTTCTTCTTCTTGTAATGATGACAGCCTTTGTTGGCTATGTCCTTCCTTGAGGACAGATATCCTTCTGGGGGGCCACTGTCATTACCAACCTCTTATCAGCTGTCCCATACGTAGGCAACGCCCTGGTGCAATGGATCTGAGGGGGCTTTTCCGTTGATAATGCCACCCTCACTCGATTCTTCGCTTTCCACTTCCTACTCCCTTTTGTTGTTGCCGCCGCCACTATAGTGCATCTAATTTTCCTACACCAAACAGGCTCGAACAACCCCACGGGCATTAACTCGGACGCCGACAAGATCTCATTCCACCCTTACTTCTCCTACAAAGATCTTCTTGGCTTCGCAGCACTCCTTATTGCTCTGATCTCTCTCGCCCTATTCTCACCAAACCTCCTCGGCGACCCCGACAATTTCACCCCTGCAAATCCCCTTGTTACCCCTCCCCACATTAAGCCTGAGTGATATTTCCTGTTTGCCTACGCTATTCTCCGATCAATCCCCAACAAGCTAGGAGGCGTACTTGCACTCCTCTCCTCCATCCTCGTCcTCATGGtGGGGCCTATTCTACCCACATCAAAACaACGAAGTTtAACATTCCGcCCACTCaCACAATTcCTCTTTTGACTCCTAGTAGCaGATGTAATCaTTTTAACATGAATTGG
>49910 gene=cytochrome b partial cds_location=mitochondrion_Organims= Cirostoma jordani_Sample locality= Echevereste dam_Country=Mexico
ACCCACCCCCTATTAAAAATTGCCAACGACGCGATCGTAGACCTCCCAGCTCCTGCCAACATTTCAGTTTGGTGAAACTTTGGCTCACTTCTAGGCCTTTGCTTGATTGCCCAAATCCTTACCGGCCTATTCTTAGCCATACACTATACCTCTGACATCGCTACGGCTTTCTCATCTGTCGCTCACATTTGCCGGGATGTAAACTATGGATGACTCATCCGAAACATGCATGCGAACGGAGCCTCTTTCTTCTTCATCTGCATCTACCTTCATATTGGACGAGGCCTCTACTACGGATCATACCTGTACAAGGAGACATGAAACGTTGGGGTTGTTCTTCTTCTTCTTGTAATGATGACAGCCTTTGTTGGCTATGTCCTTCCTTGAGGACAGATATCCTTCTGGGGGGCCACTGTCATTACCAACCTCTTATCAGCTGTCCCATACGTAGGCAACGCCCTGGTGCAATGGATCTGAGGGGGCTTTTCCGTTGATAATGCCACCCTCACTCGATTCTTCGCTTTCCACTTCCTACTCCCTTTTGTTGTTGCCGCCGCCACTATAGTGCATCTAATTTTCCTACACCAAACAGGCTCGAACAACCCCACGGGCATTAACTCGGACGCCGACAAGATCTCATTCCACCCTTACTTCTCCTACAAAGATCTTCTTGGCTTCGCAGCACTCCTTATTGCTCTGATCTCTCTCGCCCTATTCTCACCAAACCTCCTCGGCGACCCCGACAATTTCACCCCTGCAAATCCCCTTGTTACCCCTCCCCACATTAAGCCTGAGTGATATTTCCTGTTTGCCTACGCTATTCTCCGATCAATCCCCAACAAGCTAGGAGGCGTACTTGCACTCCTCTCCTCCATCCTCGTCCTCATGGTGGTGCCTATTCTACACACATCAAAACAACGAAGTTTAACATTCCGCCCACTCACACAATTCCTCTTTTGACTCCTAGTAGCAGATGTAATCATTTTAACATGAATTGG
>49911 gene=cytochrome b partial cds_location=mitochondrion_Organims= Cirostoma jordani_Sample locality= Echevereste dam_Country=Mexico
ACCCACCCCCTATTAAAAATTGCCAACGACGCGATCGTAGACCTCCCAGCTCCTGCCAACATTTCAGTTTGGTGAAACTTTGGCTCACTTCTAGGCCTTTGCTTGATTGCCCAAATCCTTACCGGCCTATTCTTAGCCATACACTATACCTCTGACATCGCTACGGCTTTCTCATCTGTCGCTCACATTTGCCGGGATGTAAACTATGGATGACTCATCCGAAACATGCATGCGAACGGAGCCTCTTTCTTCTTCATCTGCATCTACCTTCATATTGGACGAGGCCTCTACTACGGATCATACCTGTACAAGGAGACATGAAACGTTGGGGTTGTTCTTCTTCTTCTTGTAATGATGACAGCCTTTGTTGGCTATGTCCTTCCTTGAGGACAGATATCCTTCTGGGGGGCCACTGTCATTACCAACCTCTTATCAGCTGTCCCATACGTAGGCAACGCCCTGGTGCAATGGATCTGAGGGGGCTTTTCCGTTGATAATGCCACCCTCACTCGATTCTTCGCTTTCCACTTCCTACTCCCTTTTGTTGTTGCCGCCGCCACTATAGTGCATCTAATTTTCCTACACCAAACAGGCTCGAACAACCCCACGGGCATTAACTCGGACGCCGACAAGATCTCATTCCACCCTTACTTCTCCTACAAAGATCTTCTTGGCTTCGCAGCACTCCTTATTGCTCTGATCTCTCTCGCCCTATTCTCACCAAACCTCCTCGGCGACCCCGACAATTTCACCCCTGCAAATCCCCTTGTTACACCTCCCCACATTAAGCCTGAGTGATATTTCCTGTTTGCCTACGCTATTCTCCGATCAATCCCCAACAAGCTAGGAGGCGTACTTGCACTCCTCTCCTCCATCCTCGTCCTCATGGTGGTGCCTATTCTACACACATCAAAACAACGAAGTTTAACATTCCGCCCACTCACACAATTCCTCTTTTGACTCCTAGTAGCAGATGTAATCATTTTAACATGAATTGG
>49912 gene=cytochrome b partial cds_location=mitochondrion_Organims= Cirostoma jordani_Sample locality= Echevereste dam_Country=Mexico
ACCCACCCCCTATTAAAAATTGCCAACGACGCGATCGTAGACCTCCCAGCTCCTGCCAACATTTCAGTTTGGTGAAACTTTGGCTCACTTCTAGGCCTTTGCTTGATTGCCCAAATCCTTACCGGCCTATTCTTAGCCATACACTATACCTCTGACATCGCTACGGCTTTCTCATCTGTCGCTCACATTTGCCGGGATGTAAACTATGGATGACTCATCCGAAACATGCATGCGAACGGAGCCTCTTTCTTCTTCATCTGCATCTACCTTCATATTGGACGAGGCCTCTACTACGGATCATACCTGTACAAGGAGACATGAAACGTTGGGGTTGTTCTTCTTCTTCTTGTAATGATGACAGCCTTTGTTGGCTATGTCCTTCCTTGAGGACAGATATCCTTCTGGGGGGCCACTGTCATTACCAACCTCTTATCAGCTGTCCCATACGTAGGCAACGCCCTGGTGCAATGGATCTGAGGGGGCTTTTCCGTTGATAATGCCACCCTCACTCGATTCTTCGCTTTCCACTTCCTACTCCCTTTTGTTGTTGCCGCCGCCACTATAGTGCATCTAATTTTCCTACACCAAACAGGCTCGAACAACCCCACGGGCATTAACTCGGACGCCGACCAGATCTCATTCCACCCTTACTTCTCCTACAAAGATCTTCTTGGCTTCGCAGCACTCCTTATTGCTCTGATCTCTCTCGCCCTATTCTCACCAAACCTCCTCGGCGACCCCGACAATTTCACCCCTGCAAATCCCCTTGTTACCCCTCCCCACATTAAGCCTGAGTGATATTTCCTGTTTGCCTACGCTATTCTCCGATCAATCCCCAACAAGCTAGGAGGCGTACTTGCACTCCTCTCCTCCATCCTCGTCGTCATGGTGGTGCCCATTCTACACACATCAAAACAACGAAGTTTAACATTCCGCCCACTCACACAATTCCTCTTTTGACTCCTAGTAGCAGATGTAATCATTTTAACATGAATTGG
>49897 gene=cytochrome b partial cds_location=mitochondrion_Organims= Cirostoma jordani_Sample locality= Taretan Creek_Country=Mexico
ACCCACCCCCTATTAAAAATTGCCAACGACGCGATCGTAGACCTCCCAGCTCCTGCCAACATTTCAGTTTGGTGAAACTTTGGCTCACTTCTAGGCCTTTGCTTGATTGCCCAAATCCTTACCGGCCTATTCTTACCCATACACTATACCTCTGACATCGCTACGGCTTTCTCATCTGTCGCTCACATTTGCCGGGATGTAAACTATGGATGACTCATCCGAAACATGCATGCGAACGGAGCCTCTTTCTTCTTCATCTGCATCTACCTTCATATTGGACGAGGCCTCTACTACGGATCATACCTGTACAAGGAGACATGAAACGTTGGGGTTGTTCTTCTTCTTCTTGTAATGATGACAGCCTTTGTTGGCTATGTCCTTCCTTGAGGACAGATATCCTTCTGGGGGGCCACTGTCATTACCAACCTCTTATCAGCTGTCCCATACGTAGGCAACGCCCTGGTGCAATGGATCTGAGGGGGCTTTTCCGTTGATAATGCCACCCTCACTCGATTCTTCGCTTTCCACTTCCTACTCCCTTTTGTTGTTGCCGCCGCCACTATAGTGCATCTAATTTTCCTACACCAAACAGGCTCGAACAACCCCACGGGCATTAACTCGGACGCCGACAAGATCTCATTCCACCCTTACTTCTCCTACAAAGATCTTCTTGGCTTCGCAGCACTCCTTATTGCTCTGATCTCTCTCGCCCTATTCTCACCAAACCTCCTCGGCGACCCCGACAATTTCACCCCTGCAAATCCCCTTGTTACCCCTCCCCACATTAAGCCTGAGTGATATTTCCTGTTTGCCTACGCTATTCTCCGATCAATCCCCAACAAGCTAGGAGGCGTACTTGCACTCCTCTCCTCCATCCTCGTCCTCATGGTGGTGCCCATTCTACACACATCAAAACAACGAAGTTTAACATTCCGCCCACTCACACAATTCCTCTTTTGACTCCTAGTAGCAGATGTAATCATTTTAACATGAATTGG
>45762 gene=cytochrome b partial cds_location=mitochondrion_Organims= Cirostoma jordani_Sample locality= Yuriria lake_Country=Mexico
ACCCACCCCCTATTAAAAATTGCCAacGACACGATCGTAGACCTCCCAGCTCCTGCCAAAATTTCAGTTTGGTGAAACTTTGGCTCACTTCTAGGCCTTTGCTTGATTGCGCAAATCCTTACCGGCCTATTCTTACCCATACACTATACCTCTGACATCGCTACGGCTTTCTCATCTGTCGCTCACATTTGCCGGGATGTAAACTATGGATGACTCATCCGAAACATGCATGCGAACGGAGCCTCTTTCTTCTTCATCTGCATCTACCTTCATATTGGACGAGGCCTCTACTACGGATCATACCTGTACAAGGAGACATGAAACGTTGGGGTTGTTCTTCTTCTTCTTGTAATGATGACAGCCTTTGTTGGCTATGTCCTTCCTTGAGGACAGATATCCTTCTGGGGGGCCACTGTCATTACCAACCTCTTATCAGCTGTCCCATACGTAGGCAACGCCCTGGTGCAATGGATCTGAGGGGGCTTTTCCGTTGATAATGCCACCCTCACTCGATTCTTCGCTTTCCACTTCCTACTCCCTTTTGTTGTTGCCGCCGCCACTATAGTGCATCTAATTTTCCTACACCAAACAGGCTCGAACAACCCCACGGGCATTAACTCGGACGCCGACAAGATCTCATTCCACCCTTACTTCTCCTACAAAGATCTTCTTGGCTTCGCAGCACTCCTTATTGCTCTGATCTCTCTCGCCCTATTCTCACCAAACCTCCTCGGCGACCCCGACAATTTCACCCCTGCAAATCCCCTTGTTACCCCTCCCCACATTAAGCCTGAGTGATATTTCCTGTTTGCCTACGCTATTCTCCGATCAATCCCCAACAAGCTAGGAGGCGTACTTGCACTCCTCTCCTCCATCCTCGTCCTCATGGTGGTGCCCATTCTACACACATCAAaACAACGAAGTTTAACATTCCGCCCACTCACACAATTCCTCTTTTGACTCCTAGTAGCAGATGTAATCATTTTaACATGAATTGG
>45764 gene=cytochrome b partial cds_location=mitochondrion_Organims= Cirostoma jordani_Sample locality= Yuriria lake_Country=Mexico
ACCCACCCCCTATTAAAAATTGCCaACGACGCGATCGTAGACCTCCCAGCTCCTGCCAACATTTCAGTTTGGTGAAACTTTGGCTCACTTCTAGGCCTTTGCTTGATTGCCCAAATCCTTACCGGCCTATTCTTAGCCATACACTATACCTCTGACATCGCTACGGCTTTCTCATCTGTCGCTCAGATTTGCCGGGATGTAAACTATGGATGACTCATCCGAAACATGCATGCGAACGGAGCCTCTTTCTTCTTCATCTGCATCTACCTTCATATTGGACGAGGCCTCTACTACGGATCATACCTGTACAAGGAGACATGAAACGTTGGGGTTGTTCTTCTTCTTCTTGTAATGATGACAGCCTTTGTTGGCTATGTCCTTCCTTGAGGACAGATATCCTTCTGGGGGGCCACTGTCATTACCAACCTCTTATCAGCTGTCCCATACGTAGGCAACGCCCTGGTGCAATGGATCTGAGGGGGCTTTTCCGTTGATAATGCCACCCTCACTCGATTCTTCGCTTTCCACTTCCTACTCCCTTTTGTTGTTGCCGCCGCCACTATAGTGCATCTAATTTTCCTACACCAAACAGGCTCGAACAACCCCACGGGCATTAACTCGGACGCCGACAAGATCTCATTCCACCCTTACTTCTCCTACAAAGATCTTCTTGGCTTCGCAGCACTCCTTATTGCTCTGATCTCTCTCGCCCTATTCTCACCAAACCTCCTCGGCGACCCCGACAATTTCACCCCTGCAAATCCCCTTGTTACCCCTCCCCACATTAAGCCTGAGTGATATTTCCTGTTTGCCTACGCTATTCTCCGATCAATCCCCAACAAGCTAGGAGGCGTACTTGCACTCCTCTCCTCCATCCTCGTCCTCATGGTGGTGCCCATTCTACACACATCAAAACAACGAAGTTTAACATTCCGCCCACTCACACAATTCCTCTTTTGACTCCTAGTAGCAGATGTAATCATTTTAACATGAATTGG
>45765 gene=cytochrome b partial cds_location=mitochondrion_Organims= Cirostoma jordani_Sample locality= Yuriria lake_Country=Mexico
ACCCACCCCCTATTAAAAATTGCCAACGACGCGATCGTAGACCTCCCAGCTCCTGCCAACATTTCAGTTTGGTGAAACTTTGGCTCACTTCTAGGCCTTTGCTTGATTGCCCAAATCCTTACCGGCCTATTCTTAGCCATACACTATACCTCTGACATCGCTACGGCTTTCTCATCTGTCGCTCACATTTGCCGGGATGTAAACTATGGATGACTCATCCGAAACATGCATGCGAACGGAGCCTCTTTCTTCTTCATCTGCATCTACCTTCATATTGGACGAGGCCTCTACTACGGATCATACCTGTACAAGGAGACATGAAACGTTGGGGTTGTTCTTCTTCTTCTTGTAATGATGACAGCCTTTGTTGGCTATGTCCTTCCTTGAGGACAGATATCCTTCTGGGGGGCCACTGTCATTACCAACCTCTTATCAGCTGTCCCATACGTAGGCAACGCCCTGGTGCAATGGATCTGAGGGGGCTTTTCCGTTGATAATGCCACCCTCACTCGATTCTTCGCTTTCCACTTCCTACTCCCTTTTGTTGTTGCCGCCGCCACTATAGTGCATCTAATTTTCCTACACCAAACAGGCTCGAACAACCCCACGGGCATTAACTCGGACGCCGACAAGATCTCATTCCACCCTTACTTCTCCTACAAAGATCTTCTTGGCTTCGCAGCACTCCTTATTGCTCTGATCTCTCTCGCCCTATTCTCACCAAACCTCCTCGGCGACCCCGACAATTTCACCCCTGCAAATCCCCTTGTTACCCCTCCCCACATTAAGCCTGAGTGATATTTCCTGTTTGCCTACGCTATTCTCCGATCAATCCCCAACAAGCTAGGAGGCGTACTTGCACTCCTCTCCTCCATCCTCGTCCTCATGGTGGTGCCCATTCTACACACATCAAAACAACGAAGTTTAACATTCCGCCCACTCACACAATTCCTCTTTTGACTCCTAGTAGCAGATGTAATCATTTTAACATGAATTGG
>42760 gene=cytochrome b partial cds_location=mitochondrion_Organims= Cirostoma jordani_Sample locality= Guapango lake_Country=Mexico
ACCCACCCCCTATTAAAAATTGCCAACGACGCGATCGTAGACCTCCCAGCTCCTGCCAACATTTCAGTTTGGTGAAACTTTGGCTCACTTCTAGGCCTTTGCTTGATTGCCCAAATCCTTACCGGCCTATTCTTAGCCATACACTATACCTCTGACATCGCTACGGCTTTCTCATCTGTCGCTCACATTTGCCGGGATGTAAACTATGGATGACTCATCCGAAACATGCATGCGAACGGAGCCTCTTTCTTCTTCATCTGCATCTACCTTCATATTGGACGAGGCCTCTACTACGGATCATACCTGTACAAGGAGACATGAAACGTTGGGGTTGTTCTTCTTCTTCTTGTAATGATGACAGCCTTTGTTGGCTATGTCCTTCCTTGAGGACAGATATCCTTCTGGGGGGCCACTGTCATTACCAACCTCTTATCAGCTGTCCCATACGTAGGCAACGCCCTGGTGCAATGGGTCTGAGGGGGCTTTTCCGTTGATAATGCCACCCTCACTCGATTCTTCGCTTTCCACTTCCTACTCCCTTTTGTTGTTGCCGCCGCCACTATAGTGCATCTAATTTTCCTACACCAAACAGGCTCGAACAACCCCACGGGCATTAACTCGGACGCCGACAAGATCTCATTCCACCCTTACTTCTCCTACAAAGATCTTCTTGGCTTCGCAGCACTCCTTATTGCTCTGATCTCTCTCGCCCTATTCTCACCAAACCTCCTCGGCGACCCCGACAATTTCACCCCTGCAAATCCCCTTGTTACCCCTCCCCACATTAAGCCTGAGTGATATTTCCTGTTTGCCTACGCTATTCTCCGATCAATCCCCAACAAGCTAGGAGGCGTACTTGCACTCCTCTCCTCCATCCTCGTCCTCATGGTGGTGCCCATTCTACACACATCAAAACAACGAAGTTTAACATTCCGCCCACTCACACAATTCCTCTTTTGACTCCTAGTAGCAGATGTAATCATTTTAACATGAATTGG
>42761 gene=cytochrome b partial cds_location=mitochondrion_Organims= Cirostoma jordani_Sample locality= Guapango lake_Country=Mexico
ACCCACCCCCTATTAAAAATTGCCAACGACGCGATCGTAGACCTCCCAGCTCCTGCCAACATTTCAGTTTGGTGAAACTTTGGCTCACTTCTAGGCCTTTGCTTGATTGCCCAAATCCTTACCGGCCTATTCTTAGCCATACACTATACCTCTGACATCGCTACGGCTTTCTCATCTGTCGCTCACATTTGCCGGGATGTAAACTATGGATGACTCATCCGAAACATGCATGCGAACGGAGCCTCTTTCTTCTTCATCTGCATCTACCTTCATATTGGACGAGGCCTCTACTACGGATCATACCTGTACAAGGAGACATGAAACGTTGGGGTTGTTCTTCTTCTTCTTGTAATGATGACAGCCTTTGTTGGCTATGTCCTTCCTTGAGGACAGATATCCTTCTGGGGGGCCACTGTCATTACCAACCTCTTATCAGCTGTCCCATACGTAGGCAACGCCCTGGTGCAATGGATCTGAGGGGGCTTTTCCGTTGATAATGCCACCCTCACTCGATTCTTCGCTTTCCACTTCCTACTCCCTTTTGTTGTTGCCGCCGCCACTATAGTGCATCTAATTTTCCTACACCAAACAGGCTCGAACAACCCCACGGGCATTAACTCGGACGCCGACAAGATCTCATTCCACCCTTACTTCTCCTACAAAGATCTTCTTGGCTTCGCAGCACTCCTTATTGCTCTGATCTCTCTCGCCCTATTCTCACCAAACCTCCTCGGCGACCCCGACAATTTCACCCCTGCAAATCCCCTTGTTACCCCTCCCCACATTAAGCCTGAGTGATATTTCCTGTTTGCCTACGCTATTCTCCGATCAATCCCCAACAAGCTAGGAGGCGTACTTGCACTCCTCTCCTCCATCCTCGTCCTCATGGTGGTGCCCATTCTACACACATCAAAACAACGAAGTTTAACATTCCGCCCACTCACACAATTCCTCTTTTGACTCCTAGTAGCAGATGTAATCATTTTAACATGAATTGG
>42763 gene=cytochrome b partial cds_location=mitochondrion_Organims= Cirostoma jordani_Sample locality= Guapango lake_Country=Mexico
ACCCACCCCCTATTAAAAATTGCCAACGACGCGATCGTAGACCTCCCAGCTCCTGCCAACATTTCAGTTTGGTGAAACTTTGGCTCACTTCTAGGCCTTTGCTTGATTGCCCAAATCCTTACCGGCCTATTCTTAGCCATACACTATACCTCTGACATCGCTACGGCTTTCTCATCTGTCGCTCACATTTGCCGGGATGTAAACTATGGATGACTCATCCGAAACATGCATGCGAACGGAGCCTCTTTCTTCTTCATCTGCATCTACCTTCATATTGGACGAGGCCTCTACTACGGATCATACCTGTACAAGGAGACATGAAACGTTGGGGTTGTTCTTCTTCTTCTTGTAATGATGACAGCCTTTGTTGGCTATGTCCTTCCTTGAGGACAGATATCCTTCTGGGGGGCCACTGTCATTACCAACCTCTTATCAGCTGTCCCATACGTAGGCAACGCCCTGGTGCAATGGGTCTGAGGGGGCTTTTCCGTTGATAATGCCACCCTCACTCGATTCTTCGCTTTCCACTTCCTACTCCCTTTTGTTGTTGCCGCCGCCACTATAGTGCATCTAATTTTCCTACACCAAACAGGCTCGAACAACCCCACGGGCATTAACTCGGACGCCGACAAGATCTCATTCCACCCTTACTTCTCCTACAAAGATCTTCTTGGCTTCGCAGCACTCCTTATTGCTCTGATCTCTCTCGCCCTATTCTCACCAAACCTCCTCGGCGACCCCGACAATTTCACCCCTGCAAATCCCCTTGTTACCCCTCCCCACATTAAGCCTGAGTGATATTTCCTGTTTGCCTACGCTATTCTCCGATCAATCCCCAACAAGCTAGGAGGCGTACTTGCACTCCTCTCCTCCATCCTCGTCCTCATGGTGGTGCCCATTCTACACACATCAAAACAACGAAGTTTAACATTCCGCCCACTCACACAATTCCTCTTTTGACTCCTAGTAGCAGATGTAATCATTTTAACATGAATTGG
>8732 gene=cytochrome b partial cds_location=mitochondrion_Organims= Cirostoma jordani_Sample locality= Tepeji del Rio dam_Country=Mexico
ACCCACCCCCTATTAAAAATTGCCAACGACGCGATCGTAGACCTCCCAGCTCCTGCCAACATTTCAGTTTGGTGAAACTTTGGCTCACTTCTAGGCCTTTGCTTGATTGCCCAAATCCTTACCGGCCTATTCTTAGCCATACACTATACCTCTGACATCGCTACGGCTTTCTCATCTGTCGCTCACATTTGCCGGGATGTAAACTATGGATGACTCATCCGAAACATGCATGCGAACGGAGCCTCTTTCTTCTTCATCTGCATCTACCTTCATATTGGACGAGGCCTCTACTACGGATCATACCTGTACAAGGAGACATGAAACGTTGGGGTTGTTCTTCTTCTTCTTGTAATGATGACAGCCTTTGTTGGCTATGTCCTTCCTTGAGGACAGATATCCTTCTGGGGGGCCACTGTCATTACCAACCTCTTATCAGCTGTCCCATACGTAGGCAACGCCCTGGTGCAATGGATCTGAGGGGGCTTTTCCGTTGATAATGCCACCCTCACTCGATTCTTCGCTTTCCACTTCCTACTCCCTTTTGTTGTTGCCGCCGCCACTATAGTGCATCTAATTTTCCTACACCAAACAGGCTCGAACAACCCCACGGGCATTAACTCGGACGCCGACAAGATCTCATTCCACCCTTACTTCTCCTACAAAGATCTTCTTGGCTTCGCAGCACTCCTTATTGCTCTGATCTCTCTCGCCCTATTCTCACCAAACCTCCTCGGCGACCCCGACAATTTCACCCCTGCAAATCCCCTTGTTACCCCTCCCCACATTAAGCCTGAGTGATATTTCCTGTTTGCCTACGCTATTCTCCGATCAATCCCCAACAAGCTAGGAGGCGTACTTGCACTCCTCTCCTCCATCCTCGTCCTCATGGTGGTGCCCATTCTACACACATCAAAACAACGAAGTTTAACATTCCGCCCACTCACACAATTCCTCTTTTGACTCCTAGTAGCAGATGTAATCATTTTAACATGAATTGG
>8733 gene=cytochrome b partial cds_location=mitochondrion_Organims= Cirostoma jordani_Sample locality= Tepeji del Rio dam_Country=Mexico
ACCCACCCCCTATTAAAAATTGCCAACGACGCGATCGTAGACCTCCCAGCTCCTGCCAACATTTCAGTTTGGTGAAACTTTGGCTCACTTCTAGGCCTTTGCTTGATTGCCCAAATCCTTACCGGCCTATTCTTAGCCATACACTATACCTCTGACATCGCTACGGCTTTCTCATCTGTCGCTCACATTTGCCGGGATGTAAACTATGGATGACTCATCCGAAACATGCATGCGAACGGAGCCTCTTTCTTCTTCATCTGCATCTACCTTCATATTGGACGAGGCCTCTACTACGGATCATACCTGTACAAGGAGACATGAAACGTTGGGGTTGTTCTTCTTCTTCTTGTAATGATGACAGCCTTTGTTGGCTATGTCCTTCCTTGAGGACAGATATCCTTCTGGGGGGCCACTGTCATTACCAACCTCTTATCAGCTGTCCCATACGTAGGCAACGCCCTGGTGCAATGGATCTGAGGGGGCTTTTCCGTTGATAATGCCACCCTCACTCGATTCTTCGCTTTCCACTTCCTACTCCCTTTTGTTGTTGCCGCCGCCACTATAGTGCATCTAATTTTCCTACACCAAACAGGCTCGAACAACCCCACGGGCATTAACTCGGACGCCGACAAGATCTCATTCCACCCTTACTTCTCCTACAAAGATCTTCTTGGCTTCGCAGCACTCCTTATTGCTCTGATCTCTCTCGCCCTATTCTCACCAAACCTCCTCGGCGACCCCGACAATTTCACCCCTGCAAATCCCCTTGTTACCCCTCCCCACATTAAGCCTGAGTGATATTTCCTGTTTGCCTACGCTATTCTCCGATCAATCCCCAACAAGCTAGGAGGCGTACTTGCACTCCTCTCCTCCATCCTCGTCCTCATGGTGGTGCCCATTCTACACACATCAAAACAACGAAGTTTAACATTCCGCCCACTCACACAATTCCTCTTTTGACTCCTAGTAGCAGATGTAATCATTTTAACATGAATTGG
>8734 gene=cytochrome b partial cds_location=mitochondrion_Organims= Cirostoma jordani_Sample locality= Tepeji del Rio dam_Country=Mexico
ACCCACCCCCTATTAAAAATTGCCAACGACGCGATCGTAGACCTCCCAGCTCCTGCCAACATTTCAGTTTGGTGAAACTTTGGCTCACTTCTAGGCCTTTGCTTGATTGCCCAAATCCTTACCGGCCTATTCTTAGCCATACACTATACCTCTGACATCGCTACGGCTTTCTCATCTGTCGCTCACATTTGCCGGGATGTAAACTATGGATGACTCATCCGAAACATGCATGCGAACGGAGCCTCTTTCTTCTTCATCTGCATCTACCTTCATATTGGACGAGGCCTCTACTACGGATCATACCTGTACAAGGAGACATGAAACGTTGGGGTTGTTCTTCTTCTTCTTGTAATGATGACAGCCTTTGTTGGCTATGTCCTTCCTTGAGGACAGATATCCTTCTGGGGGGCCACTGTCATTACCAACCTCTTATCAGCTGTCCCATACGTAGGCAACGCCCTGGTGCAATGGATCTGAGGGGGCTTTTCCGTTGATAATGCCACCCTCACTCGATTCTTCGCTTTCCACTTCCTACTCCCTTTTGTTGTTGCCGCCGCCACTATAGTGCATCTAATTTTCCTACACCAAACAGGCTCGAACAACCCCACGGGCATTAACTCGGACGCCGACAAGATCTCATTCCACCCTTACTTCTCCTACAAAGATCTTCTTGGCTTCGCAGCACTCCTTATTGCTCTGATCTCTCTCGCCCTAATCTCACAAAACCTCCTCGGCGACCCCGACAATTTCACCCCTGCAAATCCCCTTGTTACCCCTCCCCACATTAAGCCTGAGTGATATTTCCTGTTTGCCTACGCTATTCTCCGATCAATCCCCAACAAGCTAGGAGGCGTACTTGCACTCCTCTCCTCCATCCTCGTCCTCATGGTGGTGCCCATTCTACACACATCAAAACAACGAAGTTTAACATTCCGCCCACTCACACAATTCCTCTTTTGACTCCTAGTAGCAGATGTAATCATTTTAACATGAATTGG
>5892 gene=cytochrome b partial cds_location=mitochondrion_Organims= Cirostoma jordani_Sample locality= Verde River_Country=Mexico
ACCCACCCCCTATTAAAAATTGCCAACGACGCAATCGTAGACCTCCCAGCCCCTGCCAACATTTCAGTTTGGTGAAACTTTGGCTCACTTCTAGGCCTTTGCTTGATTGCCCAAATCCTTACCGGCCTATTCTTAGCCATACACTATACCTCTGACATCGCTACGGCTTTCTCATCTGTCGCTCACATTTGCCGGGATGTAAACTATGGATGACTCATCCGAAACATGCATGCGAACGGAGCCTCTTTCTTCTTCATCTGCATCTACCTTCATATTGGACGAGGCCTCTACTACGGATCATACCTATACAAGGAGACATGAAACGTTGGGGTTGTTCTTCTTCTTCTTGTAATGATGACAGCCTTTGTTGGCTATGTCCTTCCTTGAGGACAGATATCCTTCTGGGGGGCCACTGTCATTACCAACCTCTTATCAGCTGTCCCATACGTAGGCAACGCCCTAGTGCAATGGATCTGAGGGGGCTTTTCCGTTGATAATGCCACCCTCACTCGATTCTTCGCTTTCCACTTCCTACTCCCTTTTGTTGTTGCCGCCGCCACTATAGTGCATCTAATTTTCCTGCACCAAACAGGCTCGAACAACCCCACGGGCATTAACTCGGACGCCGACAAGATCTCATTCCACCCTTACTTCTCCTACAAAGATCTTCTTGGCTTCGCAGCACTCCTTATTGCTCTGATCTCTCTCGCCCTATTCTCACCAAACCTCCTCGGCGACCCCGACAATTTCACCCCTGCAAATCCCCTTGTTACCCCTCCCCACATTAAGCCTGAGTGATATTTCCTATTTGCCTACGCTATTCTCCGATCAATCCCCAACAAGCTAGGAGGCGTACTTGCACTCCTCTCCTCCATCCTCGTCCTCATGGTGGTGCCCATTCTACACACATCAAAACAACGAAGTTTAACATTCCGCCCACTCACACAATTCCTCTTTTGACTCCTAGTAGCAGATGTAATCATTTTAACGTGAATTGG
>49913 gene=cytochrome b partial cds_location=mitochondrion_Organims= Cirostoma jordani_Sample locality= Lagos de Moreno_Country=Mexico
ACCCACCCCCTATTAAAAATTGCCAACGACGCGATCGTAGACGTCCCAGCTCCTGCCAACATTTCAGTTTGGTGAAACTTTGGCTCACTTCTAGGCCTTTGCTTGATTGCCCAAATCCTTACCGGCCTATTCTTACCCATACACTATACCTCTGACATCGCTACGGCTTTCTCATCTGTCGCTCACATTTGCCGGGATGTAAACTATGGATGACTCATCCGAAACATGCATGCGAACGGAGCCTCTTTCTTCTTCATCTGCATCTACCTTCATATTGGACGAGGCCTCTACTACGGATCATACCTGTACAAGGAGACATGAAACGTTGGGGTTGTTCTTCTTCTTCTTGTAATGATGACAGCCTTTGTTGGCTATGTCCTTCCTTGAGGACAGATATCCTTCTGGGGGGCCACTGTCATTACCAACCTCTTATCAGCTGTCCCATACGTAGGCAACGCCCTGGTGCAATGGATCTGAGGGGGCTTTTCCGTTGATAATGCCACCCTCACTCGATTCTTCGCTTTCCACTTCCTACTCCCTTTTGTTGTTGCCGCCGCCACTATAGTGCATCTAATTTTCCTACACCAAACAGGCTCGAACAACCCCACGGGCATTAACTCGGACGCCGACAAGATCTCATTCCACCCTTACTTCTCCTACAAAGATCTTCTTGGCTTCGCAGCACTCCTTATTGCTCTGATCTCTCTCGCCCTATTCTCACCAAACCTCCTCGGCGACCCCGACAATTTCACCCCTGCAAATCCCCTTGTTACCCCTCCCCACATTAAGCCTGAGTGATATTTCCTGTTTGCCTACGCTATTCTCCGATCAATCCCCAACAAGCTAGGAGGCGTACTTGCACTCCTCTCCTCCATCCTCGTCCTCATGGTGGTGCCCATTCTACACACATCAAAACAACGAAGTTTAACATTCCGCCCACTCACACAATTCCTCTTTTGACTCCTAGTAGCAGATGTAATCATTTTAACATGAATTGG
>49914 gene=cytochrome b partial cds_location=mitochondrion_Organims= Cirostoma jordani_Sample locality= Lagos de Moreno_Country=Mexico
ACCCACCCCCTATTAAAAATTGCCAACGACGCGaTCGTAGACCTCCCAGCCCCTGCCAACATTTCAGTTTGGTGAAACTTTGGCTCACTTCTAGGCCTTTGCTTGATTGCCCAAATCCTTACCGGCCTATTCTTAGCCATACACTATACCTCTGACATCGCTACGGCTTTCTCATCTGTCGCTCACATTTGCCGGGATGTAAACTATGGATGACTCATCCGAAACATGCATGCGAACGGAGCCTCTTTCTTCTTCATCTGCATCTACCTTCATATTGGACGAGGCCTCTACTACGGATCATACCTATACAAGGAGACATGAAACGTTGGGGTTGTTCTTCTTCTTCTTGTAATGATGACAGCCTTTGTTGGCTATGTCCTTCCTTGAGGACAGATATCCTTCTGGGGGGCCACTGTCATTACCAACCTCTTATCAGCTGTCCCATACGTAGGCAACGCCCTAGTGCAATGGATCTGAGGGGGCTTTTCCGTTGATAATGCCACCCTCACTCGATTCTTCGCTTTCCACTTCCTACTCCCTTTTGTTGTTGCCGCCGCCACTATAGTGCATCTAATTTTCCTGCACCAAACAGGCTCGAACAACCCCACGGGCATTAACTCGGACGCCGACAAGATCTCATTCCACCCTTACTTCTCCTACAAAGATCTTCTTGGCTTCGCAGCACTCCTTATTGCTCTGATCTCTCTCGCCCTATTCTCACCAAACCTCCTCGGCGACCCCGACAATTTCACCCCTGCAAATCCCCTTGTTACCCCTCCCCACATTAAGCCTGAGTGATATTTCCTATTTGCCTACGCTATTCTCCGATCAATCCCCAACAAGCTAGGAGGCGTACTTGCACTCCTCTCCTCCATCCTCATCCTCATGGTGGTGCCCATTCTACACACATCAAAACAACGAAGTTTAACATTCCGCCCACTCACACAACTCCTCTTTTGACTCCTAGTAGCAGATGTAATCATTTTAACGTGAATTGG
>49915 gene=cytochrome b partial cds_location=mitochondrion_Organims= Cirostoma jordani_Sample locality= Lagos de Moreno_Country=Mexico
ACCCACCCCCTATTAAAAATTGCCAACGACGCGATCGTAGACCTCCCAGCTCCTGCCAACATTTCAGTTTGGTGAAACTTTGGCTCACTTCTAGGCCTTTGCTTGATTGCCCAAATCCTTACCGGCCTATTCTTAGCCATACACTATACCTCTGACATCGCTACGGCTTTCTCATCTGTCGCTCACATTTGCCGGGATGTAAACTATGGATGACTCATCCGAAACATGCATGCGAACGGAGCCTCTTTCTTCTTCATCTGCATCTACCTTCATATTGGACGAGGCCTCTACTACGGATCATACCTGTACAAGGAGACATGAAACGTTGGGGTTGTTCTTCTTCTTCTTGTAATGATGACAGCCTTTGTTGGCTATGTCCTTCCTTGAGGACAGATATCCTTCTGGGGGGCCACTGTCATTACCAACCTCTTATCAGCTGTCCCATACGTAGGCAACGCCCTGGTGCAATGGATCTGAGGGGGCTTTTCCGTTGATAATGCCACCCTCACTCGATTCTTCGCTTTCCACTTCCTACTCCCTTTTGTTGTTGCCGCCGCCACTATAGTGCATCTAATTTTCCTACACCAAACAGGCTCGAACAACCCCACGGGCATTAACTCGGACGCCGACAAGATCTCATTCCACCCTTACTTCTCCTACAAAGATCTTCTTGGCTTCGCAGCACTCCTTATTGCTCTGATCTCTCTCGCCCTATTCTCACCAAACCTCCTCGGCGACCCCGACAATTTCACCCCTGCAAATCCCCTTGTTACCCCTCCCCACATTAAGCCTGAGTGATATTTCCTGTTTGCCTACGCTATTCTCCGATCAATCCCCAACAAGCTAGGAGGCGTACTTGCACTCCTCTCCTCCATCCTCGTCCTCATGGTGGTGCCCATTCTACACACATCAAAACAACGAAGTTTAACATTCCGCCCACTCACACAATTCCTCTTTTGACTCCTAGTAGCAGATGTAATCATTTTAACATGAATTGG
>49916 gene=cytochrome b partial cds_location=mitochondrion_Organims= Cirostoma jordani_Sample locality= Lagos de Moreno_Country=Mexico
ACCCACCCCCTATTAAAAATTGCCAACGACGCgATCGTAGACCTCCCAGCCCCTGCCAAcATTTCAGTTTGGTGAAACTTTGGCTCACTTCTAGGCCTTTGCTTGATTGCCCAAATCCTTACCGGCCTATTCTTAGCCATACACTATACCTCTGACATCGCTACGGCTTTCTCATCTGTCGCTCAGATTTGCCGGGATGTAAACTATGGATGACTCATCCGAAACATGCATGCGAACGGAGCCTCTTTCTTCTTCATCTGCATCTACCTTCATATTGGACGAGGCCTCTACTACGGATCATACCTATACAAGGAGACATGAAACGTTGGGGTTGTTCTTCTTCTTCTTGTAATGATGACAGCCTTTGTTGGCTATGTCCTTCCTTGAGGACAGATATCCTTCTGGGGGGCCACTGTCATTACCAACCTCTTATCAGCTGTCCCATACGTAGGCAACGCCCTAGTGCAATGGATCTGAGGGGGCTTTTCCGTTGATAATGCCACCCTCACTCGATTCTTCGCTTTCCACTTCCTACTCCCTTTTGTTGTTGCCGCCGCCACTATAGTGCATCTAATTTTCCTGCACCAAACAGGCTCGAACAACCCCACGGGCATTAACTCGGACGCCGACCAGATCTCATTCCACCCTTACTTCTCCTACAAAGATCTTCTTGGCTTCGCAGCACTCCTTATTGCTCTGATCTCTCTCGCCCTATTCTCACCAAACCTCCTCGGCGACCCCGACAATTTCACCCCTGCAAATCCCCTTGTTACACCTCCCCACATTAAGCCTGAGTGATATTTCCTATTTGCCTACGCTATTCTCCGATCAATCCCCAACAAGCTAGGAGGCGTACTTGCACTCCTCTCCTCCATCCTCATCCTCATGGTGGTGCCCATTCTACACACATCAAAACAACGAAGTTTAACATTCCGcCCACTCACACAACTCCTCTTTTGACTCCTAgTAGCAGATGTAATCATTTTAACGTGAATTGG
>49917 gene=cytochrome b partial cds_location=mitochondrion_Organims= Cirostoma jordani_Sample locality= Lagos de Moreno_Country=Mexico
ACCCACCcccTATtAAAAAtTgCCaacGACGCGATCGTAGACGTCCCAACCCCTGCCAAcATTTCAGTTTGGTgAAACTTTGGCTCACTTCtAgGCCTTTGCTTGATTGCCCAAATCCTTACCGGCCTATTCTTACCCATACACTATACCTCTGACATCGCtACGGCTTTCTCAtCTGTCGCTCAGATTTGCCGGGATGtAAACTATGGATGACTCATCCGAAACATGCATGCGAACGGAGCCTCTTTCTTCTTCATCTGCATCTACCTTCATATTGGACGAGGCCTCTACTACGGATCATACCTATACAAGGAGACATGAAACGTTGGGGTTGTTCTTCTTCTTCTTGTAATGATGACAGCCTTTGTTGGCTATGTCCTTCCTTGAGGACAGATATCCTTCTGGGGGGCCACTGTCATTACCAACCTCTTATCAGCTGTCCCATACGTAGGCAACGCCCTAGTGCAATGGATCTGAGGGGGCTTTTCCGTTGATAATGCCACCCTCACTCGATTCTTCGCTTTCCACTTCCTACTCCCTTTTGTTGTTGCCGCCGCCACTATAGTGCATCTAATTTTCCTGCACCAAACAGGCTCGAACAACCCCACGGGCATTAACTCGGACGCCGACAAGATCTCATTCCACCCTTACTTCTCCTACAAAGATCTTCTTGGCTTCGCAGCACTCCTTATTGCTCTGATCTCTCTCGCCCTATTCTCACCAAACCTCCTCGGCGACCCCGACAATTTCACCCCTGCAAATCCCCTTGTTACCCCTCCCCACATTAAGCCTGAGTGATATTTCCTATTTGCCTACGCTATTCTCCGATCAATCCCCAACAAGCTAGGAGGCGTACTTGCACTCCTCTCCTCcATCCTCATCCTCAtGGTGGTGCCCATTCTACACACATCAAAACAACGAAGTTTAACATTCCGcCCACTCACACAACTCCTCTTTTGACTCCTAGTAGCAGATGTAATCATTTTAACGTGAATTGG
>49918 gene=cytochrome b partial cds_location=mitochondrion_Organims= Cirostoma jordani_Sample locality= Lagos de Moreno_Country=Mexico
ACCCACCCCCTATTAAAAATTGCCAACGACGCgATCGTAGACCTCCCAGCCCCTGCCAACATTTCAGTTTGGTGAAACTTTGGCTCACTTCTAGGCCTTTGCTTGATTGCCCAAATCCTTACCGGCCTATTCTTAGCCATACACTATACCTCTGACATCGCTACGGCTTTCTCATCTGTCGCTCACATTTGCCGGGATGTAAACTATGGATGACTCATCCGAAACATGCATGCGAACGGAGCCTCTTTCTTCTTCATCTGCATCTACCTTCATATTGGACGAGGCCTCTACTACGGATCATACCTATACAAGGAGACATGAAACGTTGGGGTTGTTCTTCTTCTTCTTGTAATGATGACAGCCTTTGTTGGCTATGTCCTTCCTTGAGGACAGATATCCTTCTGGGGGGCCACTGTCATTACCAACCTCTTATCAGCTGTCCCATACGTAGGCAACGCCCTAGTGCAATGGATCTGAGGGGGCTTTTCCGTTGATAATGCCACCCTCACTCGATTCTTCGCTTTCCACTTCCTACTCCCTTTTGTTGTTGCCGCCGCCACTATAGTGCATCTAATTTTCCTGCACCAAACAGGCTCGAACAACCCCACGGGCATTAACTCGGACGCCGACAAGATCTCATTCCACCCTTACTTCTCCTACAAAGATCTTCTTGGCTTCGCAGCACTCCTTATTGCTCTGATCTCTCTCGCCCTATTCTCACCAAACCTCCTCGGCGACCCCGACAATTTCACCCCTGCAAATCCCCTTGTTACCCCTCCCCACATTAAGCCTGAGTGATATTTCCTATTTGCCTACGCTATTCTCCGATCAATCCCCAACAAGCTAGGAGGCGTACTTGCACTCCTCTCCTCCATCCTCATCCTCATGGTGGTGCCCATTCTACACACATCAAAACAACGAAGTTTAACATTCCGCCCACTCACACAACTCCTCTTTTGACTCCTAGTAGCAGATGTAATCATTTTAACGTGAATTGG
>32774 gene=cytochrome b partial cds_location=mitochondrion_Organims= Cirostoma jordani_Sample locality= Nochistlan creck_Country=Mexico
ACCCACCCCCTATTAAAAATTGCCAACGACGCAATCGTAGACCTCCCAGCCCCTGCCAACATTTCAGTTTGGTGAAACTTTGGCTCACTTCTAGGCCTTTGCTTGATTGCCCAAATCCTTACCGGCCTATTCTTAGCCATACACTATACCTCTGACATCGCTACGGCTTTCTCATCTGTCGCTCACATTTGCCGGGATGTAAACTATGGATGACTCATCCGAAACATGCATGCGAACGGAGCCTCTTTCTTCTTCATCTGCATCTACCTTCATATTGGACGAGGCCTCTACTACGGATCATACCTATACAAGGAGACATGAAACGTTGGGGTTGTTCTTCTTCTTCTTGTAATGATGACAGCCTTTGTTGGCTATGTCCTTCCTTGAGGACAGATATCCTTCTGGGGGGCCACTGTCATTACCAACCTCTTATCAGCTGTCCCATACGTAGGCAACGCCCTAGTGCAATGGATCTGAGGGGGCTTTTCCGTTGATAATGCCACCCTCACTCGATTCTTCGCTTTCCACTTCCTACTCCCTTTTGTTGTTGCCGCCGCCACTATAGTGCATCTAATTTTCCTGCACCAAACAGGCTCGAACAACCCCACGGGCATTAACTCGGACGCCGACAAGATCTCATTCCACCCTTACTTCTCCTACAAAGATCTTCTTGGCTTCGCAGCACTCCTTATTGCTCTGATCTCTCTCGCCCTATTCTCACCAAACCTCCTCGGCGACCCCGACAATTTCACCCCTGCAAATCCCCTTGTTACCCCTCCCCACATTAAGCCTGAGTGATATTTCCTATTTGCCTACGCTATTCTCCGATCAATCCCCAACAAGCTAGGAGGCGTACTTGCACTCCTCTCCTCCATCCTCGTCCTCATGGTGGTGCCCATTCTACACACATCAAAACAACGAAGTTTAACATTCCGCCCACTCACACAATTCCTCTTTTGACTCCTAGTAGCAGATGTAATCATTTTAACGTGAATTGG
>32775 gene=cytochrome b partial cds_location=mitochondrion_Organims= Cirostoma jordani_Sample locality= Nochistlan creck_Country=Mexico
ACCCACCCCCTATTAAAAATTGCCAACGACGCAATCGTAGACCTCCCAGCCCCTGCCAACATTTCAGTTTGGTGAAACTTTGGCTCACTTCTAGGCCTTTGCTTGATTGCCCAAATCCTTACCGGCCTATTCTTAGCCATACACTATACCTCTGACATCGCTACGGCTTTCTCATCTGTCGCTCACATTTGCCGGGATGTAAACTATGGATGACTCATCCGAAACATGCATGCGAACGGAGCCTCTTTCTTCTTCATCTGCATCTACCTTCATATTGGACGAGGCCTCTACTACGGATCATACCTATACAAGGAGACATGAAACGTTGGGGTTGTTCTTCTTCTTCTTGTAATGATGACAGCCTTTGTTGGCTATGTCCTTCCTTGAGGACAGATATCCTTCTGGGGGGCCACTGTCATTACCAACCTCTTATCAGCTGTCCCATACGTAGGCAACGCCCTAGTGCAATGGATCTGAGGGGGCTTTTCCGTTGATAATGCCACCCTCACTCGATTCTTCGCTTTCCACTTCCTACTCCCTTTTGTTGTTGCCGCCGCCACTATAGTGCATCTAATTTTCCTGCACCAAACAGGCTCGAACAACCCCACGGGCATTAACTCGGACGCCGACAAGATCTCATTCCACCCTTACTTCTCCTACAAAGATCTTCTTGGCTTCGCAGCACTCCTTATTGCTCTGATCTCTCTCGCCCTATTCTCACCAAACCTCCTCGGCGACCCCGACAATTTCACCCCTGCAAATCCCCTTGTTACCCCTCCCCACATTAAGCCTGAGTGATATTTCCTATTTGCCTACGCTATTCTCCGATCAATCCCCAACAAGCTAGGAGGCGTACTTGCACTCCTCTCCTCCATCCTCGTCCTCATGGTGGTGCCCATTCTACACACATCAAAACAACGAAGTTTAACATTCCGCCCACTCACACAATTCCTCTTTTGACTCCTAGTAGCAGATGTAATCATTTTAACGTGAATTGG
>32776 gene=cytochrome b partial cds_location=mitochondrion_Organims= Cirostoma jordani_Sample locality= Nochistlan creck_Country=Mexico
ACCCACCCCCTATTAAAAATTGCCAACGACGCAATCGTAGACCTCCCAGCCCCTGCCAACATTTCAGTTTGGTGAAACTTTGGCTCACTTCTAGGCCTTTGCTTGATTGCCCAAATCCTTACCGGCCTATTCTTAGCCATACACTATACCTCTGACATCGCTACGGCTTTCTCATCTGTCGCTCACATTTGCCGGGATGTAAACTATGGATGACTCATCCGAAACATGCATGCGAACGGAGCCTCTTTCTTCTTCATCTGCATCTACCTTCATATTGGACGAGGCCTCTACTACGGATCATACCTATACAAGGAGACATGAAACGTTGGGGTTGTTCTTCTTCTTCTTGTAATGATGACAGCCTTTGTTGGCTATGTCCTTCCTTGAGGACAGATATCCTTCTGGGGGGCCACTGTCATTACCAACCTCTTATCAGCTGTCCCATACGTAGGCAACGCCCTAGTGCAATGGATCTGAGGGGGCTTTTCCGTTGATAATGCCACCCTCACTCGATTCTTCGCTTTCCACTTCCTACTCCCTTTTGTTGTTGCCGCCGCCACTATAGTGCATCTAATTTTCCTGCACCAAACAGGCTCGAACAACCCCACGGGCATTAACTCGGACGCCGACAAGATCTCATTCCACCCTTACTTCTCCTACAAAGATCTTCTTGGCTTCGCAGCACTCCTTATTGCTCTGATCTCTCTCGCCCTATTCTCACCAAACCTCCTCGGCGACCCCGACAATTTCACCCCTGCAAATCCCCTTGTTACCCCTCCCCACATTAAGCCTGAGTGATATTTCCTATTTGCCTACGCTATTCTCCGATCAATCCCCAACAAGCTAGGAGGCGTACTTGCACTCCTCTCCTCCATCCTCGTCCTCATGGTGGTGCCCATTCTACACACATCAAAACAACGAAGTTTAACATTCCGCCCACTCACACAATTCCTCTTTTGACTCCTAGTAGCAGATGTAATCATTTTAACGTGAATTGG
>32777 gene=cytochrome b partial cds_location=mitochondrion_Organims= Cirostoma jordani_Sample locality= Nochistlan creck_Country=Mexico
ACCCACCCCCTATTAAAAATTGCCAACGACGCAATCGTAGACCTCCCAGCCCCTGCCAACATTTCAGTTTGGTGAAACTTTGGCTCACTTCTAGGCCTTTGCTTGATTGCCCAAATCCTTACCGGCCTATTCTTAGCCATACACTATACCTCTGACATCGCTACGGCTTTCTCATCTGTCGCTCACATTTGCCGGGATGTAAACTATGGATGACTCATCCGAAACATGCATGCGAACGGAGCCTCTTTCTTCTTCATCTGCATCTACCTTCATATTGGACGAGGCCTCTACTACGGATCATACCTATACAAGGAGACATGAAACGTTGGGGTTGTTCTTCTTCTTCTTGTAATGATGACAGCCTTTGTTGGCTATGTCCTTCCTTGAGGACAGATATCCTTCTGGGGGGCCACTGTCATTACCAACCTCTTATCAGCTGTCCCATACGTAGGCAACGCCCTAGTGCAATGGATCTGAGGGGGCTTTTCCGTTGATAATGCCACCCTCACTCGATTCTTCGCTTTCCACTTCCTACTCCCTTTTGTTGTTGCCGCCGCCACTATAGTGCATCTAATTTTCCTGCACCAAACAGGCTCGAACAACCCCACGGGCATTAACTCGGACGCCGACAAGATCTCATTCCACCCTTACTTCTCCTACAAAGATCTTCTTGGCTTCGCAGCACTCCTTATTGCTCTGATCTCTCTCGCCCTATTCTCACCAAACCTCCTCGGCGACCCCGACAATTTCACCCCTGCAAATCCCCTTGTTACCCCTCCCCACATTAAGCCTGAGTGATATTTCCTATTTGCCTACGCTATTCTCCGATCAATCCCCAACAAGCTAGGAGGCGTACTTGCACTCCTCTCCTCCATCCTCGTCCTCATGGTGGTGCCCATTCTACACACATCAAAACAACGAAGTTTAACATTCCGCCCACTCACACAATTCCTCTTTTGACTCCTAGTAGCAGATGTAATCATTTTAACGTGAATTGG
>32778 gene=cytochrome b partial cds_location=mitochondrion_Organims= Cirostoma jordani_Sample locality= Nochistlan creck_Country=Mexico
ACCCACCCCCTATTAAAAATTGCCAACGACGCAATCGTAGACCTCCCAGCCCCTGCCAACATTTCAGTTTGGTGAAACTTTGGCTCACTTCTAGGCCTTTGCTTGATTGCCCAAATCCTTACCGGCCTATTCTTAGCCATACACTATACCTCTGACATCGCTACGGCTTTCTCATCTGTCGCTCACATTTGCCGGGATGTAAACTATGGATGACTCATCCGAAACATGCATGCGAACGGAGCCTCTTTCTTCTTCATCTGCATCTACCTTCATATTGGACGAGGCCTCTACTACGGATCATACCTATACAAGGAGACATGAAACGTTGGGGTTGTTCTTCTTCTTCTTGTAATGATGACAGCCTTTGTTGGCTATGTCCTTCCTTGAGGACAGATATCCTTCTGGGGGGCCACTGTCATTACCAACCTCTTATCAGCTGTCCCATACGTAGGCAACGCCCTAGTGCAATGGATCTGAGGGGGCTTTTCCGTTGATAATGCCACCCTCACTCGATTCTTCGCTTTCCACTTCCTACTCCCTTTTGTTGTTGCCGCCGCCACTATAGTGCATCTAATTTTCCTGCACCAAACAGGCTCGAACAACCCCACGGGCATTAACTCGGACGCCGACAAGATCTCATTCCACCCTTACTTCTCCTACAAAGATCTTCTTGGCTTCGCAGCACTCCTTATTGCTCTGATCTCTCTCGCCCTATTCTCACCAAACCTCCTCGGCGACCCCGACAATTTCACCCCTGCAAATCCCCTTGTTACCCCTCCCCACATTAAGCCTGAGTGATATTTCCTATTTGCCTACGCTATTCTCCGATCAATCCCCAACAAGCTAGGAGGCGTACTTGCACTCCTCTCCTCCATCCTCGTCCTCATGGTGGTGCCCATTCTACACACATCAAAACAACGAAGTTTAACATTCCGCCCACTCACACAATTCCTCTTTTGACTCCTAGTAGCAGATGTAATCATTTTAACGTGAATTGG
>32779 gene=cytochrome b partial cds_location=mitochondrion_Organims= Cirostoma jordani_Sample locality= Nochistlan creck_Country=Mexico
ACCCACCCCCTATTAAAAATTGCCAACGACGCAATCGTAGACCTCCCAGCCCCTGCCAACATTTCAGTTTGGTGAAACTTTGGCTCACTTCTAGGCCTTTGCTTGATTGCCCAAATCCTTACCGGCCTATTCTTAGCCATACACTATACCTCTGACATCGCTACGGCTTTCTCATCTGTCGCTCACATTTGCCGGGATGTAAACTATGGATGACTCATCCGAAACATGCATGCGAACGGAGCCTCTTTCTTCTTCATCTGCATCTACCTTCATATTGGACGAGGCCTCTACTACGGATCATACCTATACAAGGAGACATGAAACGTTGGGGTTGTTCTTCTTCTTCTTGTAATGATGACAGCCTTTGTTGGCTATGTCCTTCCTTGAGGACAGATATCCTTCTGGGGGGCCACTGTCATTACCAACCTCTTATCAGCTGTCCCATACGTAGGCAACGCCCTAGTGCAATGGATCTGAGGGGGCTTTTCCGTTGATAATGCCACCCTCACTCGATTCTTCGCTTTCCACTTCCTACTCCCTTTTGTTGTTGCCGCCGCCACTATAGTGCATCTAATTTTCCTGCACCAAACAGGCTCGAACAACCCCACGGGCATTAACTCGGACGCCGACAAGATCTCATTCCACCCTTACTTCTCCTACAAAGATCTTCTTGGCTTCGCAGCACTCCTTATTGCTCTGATCTCTCTCGCCCTATTCTCACCAAACCTCCTCGGCGACCCCGACAATTTCACCCCTGCAAATCCCCTTGTTACCCCTCCCCACATTAAGCCTGAGTGATATTTCCTATTTGCCTACGCTATTCTCCGATCAATCCCCAACAAGCTAGGAGGCGTACTTGCACTCCTCTCCTCCATCCTCGTCCTCATGGTGGTGCCCATTCTACACACATCAAAACAACGAAGTTTAACATTCCGCCCACTCACACAATTCCTCTTTTGACTCCTAGTAGCAGATGTTATCATTTTAACGTGAATTGG
>5843 gene=cytochrome b partial cds_location=mitochondrion_Organims= Cirostoma jordani_Sample locality= La Paz dam_Country=Mexico
ACCCACCCCCTATTAAAAATTGCCAACGACGCGATCGTAGACCTCCCAGCTCCTGCCAACATTTCAGTTTGGTGAAACTTTGGCTCACTTCTAGGCCTTTGCTTGATTGCCCAAATCCTTACCGGCCTATTCTTAGCCATACACTATACCTCTGACATCGCTACGGCTTTCTCATCTGTCGCTCACATTTGCCGGGATGTAAACTATGGATGACTCATCCGAAACATGCATGCGAACGGAGCCTCTTTCTTCTTCATCTGCATCTACCTTCATATTGGACGAGGCCTCTACTACGGATCATACCTGTACAAGGAGACATGAAACGTTGGGGTTGTTCTTCTTCTTCTTGTAATGATGACAGCCTTTGTTGGCTATGTCCTTCCTTGAGGACAGATATCCTTCTGGGGGGCCACTGTCATTACCAACCTCTTATCAGCTGTCCCATACGTAGGCAACGCCCTGGTGCAATGGATCTGAGGGGGCTTTTCCGTTGATAATGCCACCCTCACTCGATTCTTCGCTTTCCACTTCCTACTCCCTTTTGTTGTTGCCGCCGCCACTATAGTGCATCTAATTTTCCTACACCAAACAGGCTCGAACAACCCCACGGGCATTAACTCGGACGCCGACAAGATCTCATTCCACCCTTACTTCTCCTACAAAGATCTTCTTGGCTTCGCAGCACTCCTTATTGCTCTGATCTCTCTCGCCCTATTCTCACCAAACCTCCTCGGCGACCCCGACAATTTCACCCCTGCAAATCCCCTTGTTACCCCTCCCCACATTAAGCCTGAGTGATATTTCCTGTTTGCCTACGCTATTCTCCGATCAATCCCCAACAAGCTAGGAGGCGTACTTGCACTCCTCTCCTCCATCCTCGTCCTCATGGTGGTGCCCATTCTACACACATCAAAACAACGAAGTTTAACATTCCGCCCACTCACACAATTCCTCTTTTGACTCCTAGTAGCAGATGTAATCATTTTAACATGAATTGG
>5844 gene=cytochrome b partial cds_location=mitochondrion_Organims= Cirostoma jordani_Sample locality= La Paz dam_Country=Mexico
ACCCACCCCCTATTAAAAATTGCCAACGACGCGATCGTAGACCTCCCAGCTCCTGCCAACATTTCAGTTTGGTGAAACTTTGGCTCACTTCTAGGCCTTTGCTTGATTGCCCAAATCCTTACCGGCCTATTCTTAGCCATACACTATACCTCTGACATCGCTACGGCTTTCTCATCTGTCGCTCACATTTGCCGGGATGTAAACTATGGATGACTCATCCGAAACATGCATGCGAACGGAGCCTCTTTCTTCTTCATCTGCATCTACCTTCATATTGGACGAGGCCTCTACTACGGATCATACCTGTACAAGGAGACATGAAACGTTGGGGTTGTTCTTCTTCTTCTTGTAATGATGACAGCCTTTGTTGGCTATGTCCTTCCTTGAGGACAGATATCCTTCTGGGGGGCCACTGTCATTACCAACCTCTTATCAGCTGTCCCATACGTAGGCAACGCCCTGGTGCAATGGATCTGAGGGGGCTTTTCCGTTGATAATGCCACCCTCACTCGATTCTTCGCTTTCCACTTCCTACTCCCTTTTGTTGTTGCCGCCGCCACTATAGTGCATCTAATTTTCCTACACCAAACAGGCTCGAACAACCCCACGGGCATTAACTCGGACGCCGACAAGATCTCATTCCACCCTTACTTCTCCTACAAAGATCTTCTTGGCTTCGCAGCACTCCTTATTGCTCTGATCTCTCTCGCCCTATTCTCACCAAACCTCCTCGGCGACCCCGACAATTTCACCCCTGCAAATCCCCTTGTTACCCCTCCCCACATTAAGCCTGAGTGATATTTCCTGTTTGCCTACGCTATTCTCCGATCAATCCCCAACAAGCTAGGAGGCGTACTTGCACTCCTCTCCTCCATCCTCGTCCTCATGGTGGTGCCCATTCTACACACATCAAAACAACGAAGTTTAACATTCCGCCCACTCACACAATTCCTCTTTTGACTCCTAGTAGCAGATGTAATCATTTTAACATGAATTGG
>51934 gene=cytochrome b partial cds_location=mitochondrion_Organims= Cirostoma jordani_Sample locality= El Chichimeco dam_Country=Mexico
ACCCACCCCCTATTAAAAATTGCCAACGACGCGATCGTAGACCTCCCAGCTCCTGCCAACATTTCAGTTTGGTGAAACTTTGGCTCACTTCTAGGCCTTTGCTTGATTGCCCAAATCCTTACCGGCCTATTCTTAGCCATACACTATACCTCTGACATCGCTACGGCTTTCTCATCTGTCGCTCACATTTGCCGGGATGTAAACTATGGATGACTCATCCGAAACATGCATGCGAACGGAGCCTCTTTCTTCTTCATCTGCATCTACCTTCATATTGGACGAGGCCTCTACTACGGATCATACCTGTACAAGGAGACATGAAACGTTGGGGTTGTTCTTCTTCTTCTTGTAATGATGACAGCCTTTGTTGGCTATGTCCTTCCTTGAGGACAGATATCCTTCTGGGGGGCCACTGTCATTACCAACCTCTTATCAGCTGTCCCATACGTAGGCAACGCCCTGGTGCAATGGATCTGAGGGGGCTTTTCCGTTGATAATGCCACCCTCACTCGATTCTTCGCTTTCCACTTCCTACTCCCTTTTGTTGTTGCCGCCGCCACTATAGTGCATCTAATTTTCCTACACCAAACAGGCTCGAACAACCCCACGGGCATTAACTCGGACGCCGACCAAATCTCATTCCACCCTTACTTCTCCTACAAAGATCTTCTTGGCTTCGCAGCACTCCTTATTGCTCTGATCTCTCTCGCCCTATTCTCACCAAACCTCCTCGGCGACCCCGACAATTTCACCCCTGCAAATCCCCTTGTTACCCCTCCCCACATTAAGCCTGAGTGATATTTCCTGTTTGCCTACGCTATTCTCCGATCAATCCCCAACAAGCTAGGAGGCGTACTTGCACTCCTCTCCTCCATCCTCGTCCTCATGGTGGTGCCCATTCTACACACATCAAAACAACGAAGTTTAACATTCCGCCCACTCACACAATTCCTCTTTTGACTCCTAGTAGCAGATGTAATCATTTTAACATGAATTGG
>51936 gene=cytochrome b partial cds_location=mitochondrion_Organims= Cirostoma jordani_Sample locality= El Chichimeco dam_Country=Mexico
ACCCACCCCCTATTAAAAATTGCCAACGACGCGATCGTAGACCTCCCAGCTCCTGCCAACATTTCAGTTTGGTGAAACTTTGGCTCACTTCTAGGCCTTTGCTTGATTGCCCAAATCCTTACCGGCCTATTCTTAGCCATACACTATACCTCTGACATCGCTACGGCTTTCTCATCTGTCGCTCACATTTGCCGGGATGTAAACTATGGATGACTCATCCGAAACATGCATGCGAACGGAGCCTCTTTCTTCTTCATCTGCATCTACCTTCATATTGGACGAGGCCTCTACTACGGATCATACCTGTACAAGGAGACATGAAACGTTGGGGTTATTCTTCTTCTTCTTGTAATGATGACAGCCTTTGTTGGCTATGTCCTTCCTTGAGGACAGATATCCTTCTGGGGGGCCACTGTCATTACCAACCTCTTATCAGCTGTCCCATACGTAGGCAACGCCCTGGTGCAATGGATCTGAGGGGGCTTTTCCGTTGATAATGCCACCCTCACTCGATTCTTCGCTTTCCACTTCCTACTCCCTTTTGTTGTTGCCGCCGCCACTATAGTGCATCTAATTTTCCTACACCAAACAGGCTCGAACAACCCCACGGGCATTAACTCGGACGCCGACAAGATCTCATTCCACCCTTACTTCTCCTACAAAGATCTTCTTGGCTTCGCAGCACTCCTTATTGCTCTGATCTCTCTCGCCCTATTCTCACCAAACCTCCTCGGCGACCCCGACAATTTCACCCCTGCAAATCCCCTTGTTACCCCTCCCCACATTAAGCCTGAGTGATATTTCCTGTTTGCCTACGCTATTCTCCGATCAATCCCCAACAAGCTAGGAGGCGTACTTGCACTCCTCTCCTCCATCCTCGTCCTCATGGTGGTGCCCATTCTACACACATCAAAACAACGAAGTTTAACATTCCGCCCACTCACACAATTCCTCTTTTGACTCCTAGTAGCAAATGTAATCATTTTAACATGAATTGG
>51937 gene=cytochrome b partial cds_location=mitochondrion_Organims= Cirostoma jordani_Sample locality= El Chichimeco dam_Country=Mexico
ACCCACCCCCTATTAAAAATTGCCAACGACGCGATCGTAGACCTCCCAGCTCCTGCCAACATTTCAGTTTGGTGAAACTTTGGCTCACTTCTAGGCCTTTGCTTGATTGCCCAAATCCTTACCGGCCTATTCTTAGCCATACACTATACCTCTGACATCGCTACGGCTTTCTCATCTGTCGCTCACATTTGCCGGGATGTAAACTATGGATGACTCATCCGAAACATGCATGCGAACGGAGCCTCTTTCTTCTTCATCTGCATCTACCTTCATATTGGACGAGGCCTCTACTACGGATCATACCTGTACAAGGAGACATGAAACGTTGGGGTTATTCTTCTTCTTCTTGAAATGATGACAGCCTTTGTTGGCTATGTCCTTCCTTGAGGACAGATATCCTTCTGGGGGGCCACTGTCATTACCAACCTCTTATCAGCTGTCCCATACGTAGGCAACGCCCTGGTGCAATGGATCTGAGGGGGCTTTTCCGTTGATAATGCCACCCTCACTCGATTCTTCGCTTTCCACTTCCTACTCCCTTTTGTTGTTGCCGCCGCCACTATAGTGCATCTAATTTTCCTACACCAAACAGGCTCGAACAACCCCACGGGCATTAACTCGGACGCCGACCAGATCTCATTCCACCCTTACTTCTCCTACAAAGATCTTCTTGGCTTCGCAGCACTCCTTATTGCTCTGATCTCTCTCGCCCTATTCTCACCAAACCTCCTCGGCGACCCCGACAATTTCACCCCTGCAAATCCCCTTGTTACCCCTCCCCACATTAAGCCTGAGTGATATTTCCTGTTTGCCTACGCTATTCTCCGATCAATCCCCAACAAGCTAGGAGGCGTACTTGCACTCCTCTCCTCCATCCTCGTCCTCATGGTGGTGCCCATTCTACACACATCAAAACAACGAAGTTTAACATTCCGCCCACTCACACAATTCCTCTTTTGACTCCTAGTAGCAGATGTAATCATTTTAACATGAATTGG
>51940 gene=cytochrome b partial cds_location=mitochondrion_Organims= Cirostoma jordani_Sample locality= El Chichimeco dam_Country=Mexico
ACCCACCCCCTATTAAAAATTGCCAACGACGCGATCGTAGACCTCCCAGCTCCTGCCAACATTTCAGTTTGGTGAAACTTTGGCTCACTTCTAGGCCTTTGCTTGATTGCCCAAATCCTTACCGGCCTATTCTTAGCCATACACTATACCTCTGACATCGCTACGGCTTTCTCATCTGTCGCTCACATTTGCCGGGATGTAAACTATGGATGACTCATCCGAAACATGCATGCGAACGGAGCCTCTTTCTTCTTCATCTGCATCTACCTTCATATTGGACGAGGCCTCTACTACGGATCATACCTGTACAAGGAGACATGAAACGTTGGGGTTGTTCTTCTTCTTCTTGAAATGATGACAGCCTTTGTTGGCTATGTCCTTCCTTGAGGACAGATATCCTTCTGGGGGGCCACTGTCATTACCAACCTCTTATCAGCTGTCCCATACGTAGGCAACGCCCTGGTGCAATGGATCTGAGGGGGCTTTTCCGTTGATAATGCCACCCTCACTCGATTCTTCGCTTTCCACTTCCTACTCCCTTTTGTTGTTGCCGCCGCCACTATAGTGCATCTAATTTTCCTACACCAAACAGGCTCGAACAACCCCACGGGCATTAACTCGGACGCCGACAAAATCTCATTCCACCCTTACTTCTCCTACAAAGATCTTCTTGGCTTCGCAGCACTCCTTATTGCTCTGATCTCTCTCGCCCTATTCTCACCAAACCTCCTCGGCGACCCCGACAATTTCACCCCTGCAAATCCCCTTGTTACCCCTCCCCACATTAAGCCTGAGTGATATTTCCTGTTTGCCTACGCTATTCTCCGATCAATCCCCAACAAGCTAGGAGGCGTACTTGCACTCCTCTCCTCCATCCTCGTCCTCATGGTGGTGCCCATTCTACACACATCAAAACAACGAAGTTTAACATTCCGCCCACTCACACAATTCCTCTTTTGACTCCTAGTAGCAGATGTAATCATTTTAACATGAATTGG
>51977 gene=cytochrome b partial cds_location=mitochondrion_Organims= Cirostoma jordani_Sample locality= Ojuelos_Country=Mexico
ACCCACCCCCTATTAAAAATTGCCAACGACGCGATCGTAGACCTCCCAGCTCCTGCCAACATTTCAGTTTGGTGAAACTTTGGCTCACTTCTAGGCCTTTGCTTGATTGCCCAAATCCTTACCGGCCTATTCTTAGCCATACACTATACCTCTGACATCGCTACGGCTTTCTCATCTGTCGCTCACATTTGCCGGGATGTAAACTATGGATGACTCATCCGAAACATGCATGCGAACGGAGCCTCTTTCTTCTTCATCTGCATCTACCTTCATATTGGACGAGGCCTCTACTACGGATCATACCTGTACAAGGAGACATGAAACGTTGGGGTTATTCTTCTTCTTCTTGTAATGATGACAGCCTTTGTTGGCTATGTCCTTCCTTGAGGACAGATATCCTTCTGGGGGGCCACTGTCATTACCAACCTCTTATCAGCTGTCCCATACGTAGGCAACGCCCTGGTGCAATGGATCTGAGGGGGCTTTTCCGTTGATAATGCCACCCTCACTCGATTCTTCGCTTTCCACTTCCTACTCCCTTTTGTTGTTGCCGCCGCCACTATAGTGCATCTAATTTTCCTACACCAAACAGGCTCGAACAACCCCACGGGCATTAACTCGGACGCCGACAAGATCTCATTCCACCCTTACTTCTCCTACAAAGATCTTCTTGGCTTCGCAGCACTCCTTATTGCTCTGATCTCTCTCGCCCTATTCTCACCAAACCTCCTCGGCGACCCCGACAATTTCACCCCTGCAAATCCCCTTGTTACCCCTCCCCACATTAAGCCTGAGTGATATTTCCTGTTTGCCTACGCTATTCTCCGATCAATCCCCAACAAGCTAGGAGGCGTACTTGCACTCCTCTCCTCCATCCTCGTCCTCATGGTGGTGCCCATTCTACACACATCAAAACAACGAAGTTTAACATTCCGCCCACTCACACAATTCCTCTTTTGACTCCTAGTAGCAGATGTAATCATTTTAACATGAATTGG
>51978 gene=cytochrome b partial cds_location=mitochondrion_Organims= Cirostoma jordani_Sample locality= Ojuelos_Country=Mexico
ACCCACCCCCTATTAAAAATTGCCAACGACGCGATCGTAGACCTCCCAGCTCCTGCCAACATTTCAGTTTGGTGAAACTTTGGCTCACTTCTAGGCCTTTGCTTGATTGCCCAAATCCTTACCGGCCTATTCTTAGCCATACACTATACCTCTGACATCGCTACGGCTTTCTCATCTGTCGCTCACATTTGCCGGGATGTAAACTATGGATGACTCATCCGAAACATGCATGCGAACGGAGCCTCTTTCTTCTTCATCTGCATCTACCTTCATATTGGACGAGGCCTCTACTACGGATCATACCTGTACAAGGAGACATGAAACGTTGGGGTTATTCTTCTTCTTCTTGTAATGATGACAGCCTTTGTTGGCTATGTCCTTCCTTGAGGACAGATATCCTTCTGGGGGGCCACTGTCATTACCAACCTCTTATCAGCTGTCCCATACGTAGGCAACGCCCTGGTGCAATGGATCTGAGGGGGCTTTTCCGTTGATAATGCCACCCTCACTCGATTCTTCGCTTTCCACTTCCTACTCCCTTTTGTTGTTGCCGCCGCCACTATAGTGCATCTAATTTTCCTACACCAAACAGGCTCGAACAACCCCACGGGCATTAACTCGGACGCCGACCAGATCTCATTCCACCCTTACTTCTCCTACAAAGATCTTCTTGGCTTCGCAGCACTCCTTATTGCTCTGATCTCTCTCGCCCTATTCTCACCAAACCTCCTCGGCGACCCCGACAATTTCACCCCTGCAAATCCCCTTGTTACCCCTCCCCACATTAAGCCTGAGTGATATTTCCTGTTTGCCTACGCTATTCTCCGATCAATCCCCAACAAGCTAGGAGGCGTACTTGCACTCCTCTCCTCCATCCTCGTCCTCATGGTGGTGCCCATTCTACACACATCAAAACAACGAAGTTTAACATTCCGCCCACTCACACAATTCCTCTTTTGACTCCTAGTAGCAGATGTAATCATTTTAACATGAATTGG
>51979 gene=cytochrome b partial cds_location=mitochondrion_Organims= Cirostoma jordani_Sample locality= Ojuelos_Country=Mexico
ACCCACCCCCTATTAAAAATTGCCAACGACGCGATCGTAGACCTCCCAGCTCCTGCCAACATTTCAGTTTGGTGAAACTTTGGCTCACTTCTAGGCCTTTGCTTGATTGCCCAAATCCTTACCGGCCTATTCTTAGCCATACACTATACCTCTGACATCGCTACGGCTTTCTCATCTGTCGCTCACATTTGCCGGGATGTAAACTATGGATGACTCATCCGAAACATGCATGCGAACGGAGCCTCTTTCTTCTTCATCTGCATCTACCTTCATATTGGACGAGGCCTCTACTACGGATCATACCTGTACAAGGAGACATGAAACGTTGGGGTTATTCTTCTTCTTCTTGTAATGATGACAGCCTTTGTTGGCTATGTCCTTCCTTGAGGACAGATATCCTTCTGGGGGGCCACTGTCATTACCAACCTCTTATCAGCTGTCCCATACGTAGGCAACGCCCTGGTGCAATGGATCTGAGGGGGCTTTTCCGTTGATAATGCCACCCTCACTCGATTCTTCGCTTTCCACTTCCTACTCCCTTTTGTTGTTGCCGCCGCCACTATAGTGCATCTAATTTTCCTACACCAAACAGGCTCGAACAACCCCACGGGCATTAACTCGGACGCCGACAAGATCTCATTCCACCCTTACTTCTCCTACAAAGATCTTCTTGGCTTCGCAGCACTCCTTATTGCTCTGATCTCTCTCGCCCTATTCTCACCAAACCTCCTCGGCGACCCCGACAATTTCACCCCTGCAAATCCCCTTGTTACCCCTCCCCACATTAAGCCTGAGTGATATTTCCTGTTTGCCTACGCTATTCTCCGATCAATCCCCAACAAGCTAGGAGGCGTACTTGCACTCCTCTCCTCCATCCTCGTCCTCATGGTGGTGCCCATTCTACACACATCAAAACAACGAAGTTTAACATTCCGCCCACTCACACAATTCCTCTTTTGACTCCTAGTAGCAGATGTAATCATTTTAACATGAATTGG
>51980 gene=cytochrome b partial cds_location=mitochondrion_Organims= Cirostoma jordani_Sample locality= Ojuelos_Country=Mexico
ACCCACCCCCTATTAAAAATTGCCAACGACGCGATCGTAGACCTCCCAGCTCCTGCCAACATTTCAGTTTGGTGAAACTTTGGCTCACTTCTAGGCCTTTGCTTGATTGCCCAAATCCTTACCGGCCTATTCTTAGCCATACACTATACCTCTGACATCGCTACGGCTTTCTCATCTGTCGCTCACATTTGCCGGGATGTAAACTATGGATGACTCATCCGAAACATGCATGCGAACGGAGCCTCTTTCTTCTTCATCTGCATCTACCTTCATATTGGACGAGGCCTCTACTACGGATCATACCTGTACAAGGAGACATGAAACGTTGGGGTTATTCTTCTTCTTCTTGTAATGATGACAGCCTTTGTTGGCTATGTCCTTCCTTGAGGACAGATATCCTTCTGGGGGGCCACTGTCATTACCAACCTCTTATCAGCTGTCCCATACGTAGGCAACGCCCTGGTGCAATGGATCTGAGGGGGCTTTTCCGTTGATAATGCCACCCTCACTCGATTCTTCGCTTTCCACTTCCTACTCCCTTTTGTTGTTGCCGCCGCCACTATAGTGCATCTAATTTTCCTACACCAAACAGGCTCGAACAACCCCACGGGCATTAACTCGGACGCCGACCAGATCTCATTCCACCCTTACTTCTCCTACAAAGATCTTCTTGGCTTCGCAGCACTCCTTATTGCTCTGATCTCTCTCGCCCTATTCTCACCAAACCTCCTCGGCGACCCCGACAATTTCACCCCTGCAAATCCCCTTGTTACCCCTCCCCACATTAAGCCTGAGTGATATTTCCTGTTTGCCTACGCTATTCTCCGATCAATCCCCAACAAGCTAGGAGGCGTACTTGCACTCCTCTCCTCCATCCTCGTCCTCATGGTGGTGCCCATTCTACACACATCAAAACAACGAAGTTTAACATTCCGCCCACTCACACAATTCCTCTTTTGACTCCTAGTAGCAGATGTAATCATTTTAACATGAATTGG
>51981 gene=cytochrome b partial cds_location=mitochondrion_Organims= Cirostoma jordani_Sample locality= Ojuelos_Country=Mexico
ACCCACCCCCTATTAAAAATTGCCAACGACGCGATCGTAGACCTCCCAGCTCCTGCCAACATTTCAGTTTGGTGAAACTTTGGCTCACTTCTAGGCCTTTGCTTGATTGCCCAAATCCTTACCGGCCTATTCTTAGCCATACACTATACCTCTGACATCGCTACGGCTTTCTCATCTGTCGCTCACATTTGCCGGGATGTAAACTATGGATGACTCATCCGAAACATGCATGCGAACGGAGCCTCTTTCTTCTTCATCTGCATCTACCTTCATATTGGACGAGGCCTCTACTACGGATCATACCTGTACAAGGAGACATGAAACGTTGGGGTTATTCTTCTTCTTCTTGTAATGATGACAGCCTTTGTTGGCTATGTCCTTCCTTGAGGACAGATATCCTTCTGGGGGGCCACTGTCATTACCAACCTCTTATCAGCTGTCCCATACGTAGGCAACGCCCTGGTGCAATGGATCTGAGGGGGCTTTTCCGTTGATAATGCCACCCTCACTCGATTCTTCGCTTTCCACTTCCTACTCCCTTTTGTTGTTGCCGCCGCCACTATAGTGCATCTAATTTTCCTACACCAAACAGGCTCGAACAACCCCACGGGCATTAACTCGGACGCCGACAAGATCTCATTCCACCCTTACTTCTCCTACAAAGATCTTCTTGGCTTCGCAGCACTCCTTATTGCTCTGATCTCTCTCGCCCTATTCTCACCAAACCTCCTCGGCGACCCCGACAATTTCACCCCTGCAAATCCCCTTGTTACCCCTCCCCACATTAAGCCTGAGTGATATTTCCTGTTTGCCTACGCTATTCTCCGATCAATCCCCAACAAGCTAGGAGGCGTACTTGCACTCCTCTCCTCCATCCTCGTCCTCATGGTGGTGCCCATTCTACACACATCAAAACAACGAAGTTTAACATTCCGCCCACTCACACAATTCCTCTTTTGACTCCTAGTAGCAGATGTAATCATTTTAACATGAATTGG
>51959 gene=cytochrome b partial cds_location=mitochondrion_Organims= Cirostoma jordani_Sample locality= El Chilerillo creek_Country=Mexico
ACCCACCCCCTATTAAAAATTGCCAACGACGCGATCGTAGACCTCCCAGCTCCTGCCAACATTTCAGTTTGGTGAAACTTTGGCTCACTTCTAGGCCTTTGCTTGATTGCCCAAATCCTTACCGGCCTATTCTTAGCCATACACTATACCTCTGACATCGCTACGGCTTTCTCATCTGTCGCTCACATTTGCCGGGATGTAAACTATGGATGACTCATCCGAAACATGCATGCGAACGGAGCCTCTTTCTTCTTCATCTGCATCTACCTTCATATTGGACGAGGCCTCTACTACGGATCATACCTGTACAAGGAGACATGAAACGTTGGGGTTGTTCTTCTTCTTCTTGTAATGATGACAGCCTTTGTTGGCTATGTCCTTCCTTGAGGACAGATATCCTTCTGGGGGGCCACTGTCATTACCAACCTCTTATCAGCTGTCCCATACGTAGGCAACGCCCTGGTGCAATGGATCTGAGGGGGCTTTTCCGTTGATAATGCCACCCTCACTCGATTCTTCGCTTTCCACTTCCTACTCCCTTTTGTTGTTGCCGCCGCCACTATAGTGCATCTAATTTTCCTACACCAAACAGGCTCGAACAACCCCACGGGCATTAACTCGGACGCCGACAAGATCTCATTCCACCCTTACTTCTCCTACAAAGATCTTCTTGGCTTCGCAGCACTCCTTATTGCTCTGATCTCTCTCGCCCTATTCTCACCAAACCTCCTCGGCGACCCCGACAATTTCACCCCTGCAAATCCCCTTGTTACCCCTCCCCACATTAAGCCTGAGTGATATTTCCTGTTTGCCTACGCTATTCTCCGATCAATCCCCAACAAGCTAGGAGGCGTACTTGCACTCCTCTCCTCCATCCTCGTCCTCATGGTGGTGCCCATTCTACACACATCAAAACAACGAAGTTTAACATTCCGCCCACTCACACAATTCCTCTTTTGACTCCTAGTAGCAGATGTAATCATTTTAACATGAATTGG
>51960 gene=cytochrome b partial cds_location=mitochondrion_Organims= Cirostoma jordani_Sample locality= El Chilerillo creek_Country=Mexico
ACCCACCCCCTATTAAAAATTGCCAACGACGCGATCGTAGACCTCCCAGCTCCTGCCAACATTTCAGTTTGGTGAAACTTTGGCTCACTTCTAGGCCTTTGCTTGATTGCCCAAATCCTTACCGGCCTATTCTTAGCCATACACTATACCTCTGACATCGCTACGGCTTTCTCATCTGTCGCTCACATTTGCCGGGATGTAAACTATGGATGACTCATCCGAAACATGCATGCGAACGGAGCCTCTTTCTTCTTCATCTGCATCTACCTTCATATTGGACGAGGCCTCTACTACGGATCATACCTGTACAAGGAGACATGAAACGTTGGGGTTGTTCTTCTTCTTCTTGTAATGATGACAGCCTTTGTTGGCTATGTCCTTCCTTGAGGACAGATATCCTTCTGGGGGGCCACTGTCATTACCAACCTCTTATCAGCTGTCCCATACGTAGGCAACGCCCTGGTGCAATGGATCTGAGGGGGCTTTTCCGTTGATAATGCCACCCTCACTCGATTCTTCGCTTTCCACTTCCTACTCCCTTTTGTTGTTGCCGCCGCCACTATAGTGCATCTAATTTTCCTACACCAAACAGGCTCGAACAACCCCACGGGCATTAACTCGGACGCCGACAAGATCTCATTCCACCCTTACTTCTCCTACAAAGATCTTCTTGGCTTCGCAGCACTCCTTATTGCTCTGATCTCTCTCGCCCTATTCTCACCAAACCTCCTCGGCGACCCCGACAATTTCACCCCTGCAAATCCCCTTGTTACCCCTCCCCACATTAAGCCTGAGTGATATTTCCTGTTTGCCTACGCTATTCTCCGATCAATCCCCAACAAGCTAGGAGGCGTACTTGCACTCCTCTCCTCCATCCTCGTCCTCATGGTGGTGCCCATTCTACACACATCAAAACAACGAAGTTTAACATTCCGCCCACTCACACAATTCCTCTTTTGACTCCTAGTAGCAGATGTAATCATTTTAACATGAATTGG
>51961 gene=cytochrome b partial cds_location=mitochondrion_Organims= Cirostoma jordani_Sample locality= El Chilerillo creek_Country=Mexico
ACCCACCCCCTATTAAAAATTGCCAACGACGCGATCGTAGACCTCCCAGCTCCTGCCAACATTTCAGTTTGGTGAAACTTTGGCTCACTTCTAGGCCTTTGCTTGATTGCCCAAATCCTTACCGGCCTATTCTTAGCCATACACTATACCTCTGACATCGCTACGGCTTTCTCATCTGTCGCTCACATTTGCCGGGATGTAAACTATGGATGACTCATCCGAAACATGCATGCGAACGGAGCCTCTTTCTTCTTCATCTGCATCTACCTTCATATTGGACGAGGCCTCTACTACGGATCATACCTGTACAAGGAGACATGAAACGTTGGGGTTATTCTTCTTCTTCTTGTAATGATGACAGCCTTTGTTGGCTATGTCCTTCCTTGAGGACAGATATCCTTCTGGGGGGCCACTGTCATTACCAACCTCTTATCAGCTGTCCCATACGTAGGCAACGCCCTGGTGCAATGGATCTGAGGGGGCTTTTCCGTTGATAATGCCACCCTCACTCGATTCTTCGCTTTCCACTTCCTACTCCCTTTTGTTGTTGCCGCCGCCACTATAGTGCATCTAATTTTCCTACACCAAACAGGCTCGAACAACCCCACGGGCATTAACTCGGACGCCGACAAGATCTCATTCCACCCTTACTTCTCCTACAAAGATCTTCTTGGCTTCGCAGCACTCCTTATTGCTCTGATCTCTCTCGCCCTATTCTCACCAAACCTCCTCGGCGACCCCGACAATTTCACCCCTGCAAATCCCCTTGTTACCCCTCCCCACATTAAGCCTGAGTGATATTTCCTGTTTGCCTACGCTATTCTCCGATCAATCCCCAACAAGCTAGGAGGCGTACTTGCACTCCTCTCCTCCATCCTCGTCCTCATGGTGGTGCCCATTCTACACACATCAAAACAACGAAGTTTAACATTCCGCCCACTCACACAATTCCTCTTTTGACTCCTAGTAGCAGATGTAATCATTTTAACATGAATTGG
>51965 gene=cytochrome b partial cds_location=mitochondrion_Organims= Cirostoma jordani_Sample locality= El Chilerillo creek_Country=Mexico
ACCCACCCCCTATTAAAAATTGCCAACGACGCGATCGTAGACCTCCCAGCTCCTGCCAACATTTCAGTTTGGTGAAACTTTGGCTCACTTCTAGGCCTTTGCTTGATTGCCCAAATCCTTACCGGCCTATTCTTAGCCATACACTATACCTCTGACATCGCTACGGCTTTCTCATCTGTCGCTCACATTTGCCGGGATGTAAACTATGGATGACTCATCCGAAACATGCATGCGAACGGAGCCTCTTTCTTCTTCATCTGCATCTACCTTCATATTGGACGAGGCCTCTACTACGGATCATACCTGTACAAGGAGACATGAAACGTTGGGGTTATTCTTCTTCTTCTTGTAATGATGACAGCCTTTGTTGGCTATGTCCTTCCTTGAGGACAGATATCCTTCTGGGGGGCCACTGTCATTACCAACCTCTTATCAGCTGTCCCATACGTAGGCAACGCCCTGGTGCAATGGATCTGAGGGGGCTTTTCCGTTGATAATGCCACCCTCACTCGATTCTTCGCTTTCCACTTCCTACTCCCTTTTGTTGTTGCCGCCGCCACTATAGTGCATCTAATTTTCCTACACCAAACAGGCTCGAACAACCCCACGGGCATTAACTCGGACGCCGACAAGATCTCATTCCACCCTTACTTCTCCTACAAAGATCTTCTTGGCTTCGCAGCACTCCTTATTGCTCTGATCTCTCTCGCCCTATTCTCACCAAACCTCCTCGGCGACCCCGACAATTTCACCCCTGCAAATCCCCTTGTTACCCCTCCCCACATTAAGCCTGAGTGATATTTCCTGTTTGCCTACGCTATTCTCCGATCAATCCCCAACAAGCTAGGAGGCGTACTTGCACTCCTCTCCTCCATCCTCGTCCTCATGGTGGTGCCCATTCTACACACATCAAAACAACGAAGTTTAACATTCCGCCCACTCACACAATTCCTCTTTTGACTCCTAGTAGCAGATGTAATCATTTTAACATGAATTGG
>35397 gene=cytochrome b partial cds_location=mitochondrion_Organims= Cirostoma jordani_Sample locality= Verde River_Country=Mexico
ACCCACCCCCTATTAAAAATTGCCAACGACGCGATCGTAGACCTCCCAGCTCCTGCCAACATTTCAGTTTGGTGAAACTTTGGCTCACTTCTAGGCCTTTGCTTGATTGCCCAAATCCTTACCGGCCTATTCTTAGCCATACACTATACCTCTGACATCGCTACGGCTTTCTCATCTGTCGCTCACATTTGCCGGGATGTAAACTATGGATGACTCATCCGAAACATGCATGCGAACGGAGCCTCTTTCTTCTTCATCTGCATCTACCTTCATATTGGACGAGGCCTCTACTACGGATCATACCTATACAAGGAGACATGAAACGTTGGGGTTGTTCTTCTTCTTCTTGTAATGATGACAGCCTTTGTTGGCTATGTCCTTCCTTGAGGACAGATATCCTTCTGGGGGGCCACTGTCATTACCAACCTCTTATCAGCTGTCCCATACGTAGGCAACGCCCTGGTGCAATGGATCTGAGGGGGCTTTTCCGTTGATAATGCCACCCTCACTCGATTCTTCGCTTTCCACTTCCTACTCCCTTTTGTTGTTGCCGCCGCCACTATAGTGCATCTGATTTTCCTGCACCAAACAGGCTCAAACAACCCCACGGGCATTAACTCGGACGCCGACAAGATCTCATTCCACCCTTACTTCTCCTACAAAGATCTTCTTGGCTTCGCAGCACTCCTTATTACTCTGATCTCTCTCGCCCTATTCTCACCAAACCTCCTCGGCGACCCCGACAATTTCACCCCTGCAAACCCCCTTGTTACCCCTCCCCACATTAAGCCTGAGTGATATTTCCTATTTGCCTACGCTATTCTCCGATCAATCCCCAACAAGCTAGGAGGCGTACTTGCACTCCTCTCCTCCATCCTCGTCCTCATGGTGGTGCCCATTCTACACACATCAAAACAACGAAGTTTAACATTCCGCCCACTCACACAATTCCTCTTTTGACTCCTAGTAGCAGATGTAATCATTTTAACGTGAATTGG
>35398 gene=cytochrome b partial cds_location=mitochondrion_Organims= Cirostoma jordani_Sample locality= Verde River_Country=Mexico
ACCCACCCCCTATTAAAAATTGCCAACGACGCGATCGTAGACCTCCCAGCTCCTGCCAACATTTCAGTTTGGTGAAACTTTGGCTCACTTCTAGGCCTTTGCTTGATTGCCCAAATCCTTACCGGCCTATTCTTAGCCATACACTATACCTCTGACATCGCTACGGCTTTCTCATCTGTCGCTCACATTTGCCGGGATGTAAACTATGGATGACTCATCCGAAACATGCATGCGAACGGAGCCTCTTTCTTCTTCATCTGCATCTACCTTCATATTGGACGAGGCCTCTACTACGGATCATACCTATACAAGGAGACATGAAACGTTGGGGTTGTTCTTCTTCTTCTTGTAATGATGACAGCCTTTGTTGGCTATGTCCTTCCTTGAGGACAGATATCCTTCTGGGGGGCCACTGTCATTACCAACCTCTTATCAGCTGTCCCATACGTAGGCAACGCCCTGGTGCAATGGATCTGAGGGGGCTTTTCCGTTGATAATGCCACCCTCACTCGATTCTTCGCTTTCCACTTCCTACTCCCTTTTGTTGTTGCCGCCGCCACTATAGTGCATCTGATTTTCCTGCACCAAACAGGCTCAAACAACCCCACGGGCATTAACTCGGACGCCGACAAGATCTCATTCCACCCTTACTTCTCCTACAAAGATCTTCTTGGCTTCGCAGCACTCCTTATTACTCTGATCTCTCTCGCCCTATTCTCACCAAACCTCCTCGGCGACCCCGACAATTTCACCCCTGCAAACCCCCTTGTTACCCCTCCCCACATTAAGCCTGAGTGATATTTCCTATTTGCCTACGCTATTCTCCGATCAATCCCCAACAAGCTAGGAGGCGTACTTGCACTCCTCTCCTCCATCCTCGTCCTCATGGTGGTGCCCATTCTACACACATCAAAACAACGAAGTTTAACATTCCGCCCACTCACACAATTCCTCTTTTGACTCCTAGTAGCAGATGTAATCATTTTAACGTGAATTGG
>35399 gene=cytochrome b partial cds_location=mitochondrion_Organims= Cirostoma jordani_Sample locality= Verde River_Country=Mexico
ACCCACCCCCTATTAAAAATTGCCAACGACGCGATCGTAGACCTCCCAGCTCCTGCCAACATTTCAGTTTGGTGAAACTTTGGCTCACTTCTAGGCCTTTGCTTGATTGCCCAAATCCTTACCGGCCTATTCTTAGCCATACACTATACCTCTGACATCGCTACGGCTTTCTCATCTGTCGCTCACATTTGCCGGGATGTAAACTATGGATGACTCATCCGAAACATGCATGCGAACGGAGCCTCTTTCTTCTTCATCTGCATCTACCTTCATATTGGACGAGGCCTCTACTACGGATCATACCTGTACAAGGAGACATGAAACGTTGGGGTTGTTCTTCTTCTTCTTGTAATGATGACAGCCTTTGTTGGCTATGTCCTTCCTTGAGGACAGATATCCTTCTGGGGGGCCACTGTCATTACCAACCTCTTATCAGCTGTCCCATACGTAGGCAACGCCCTGGTGCAATGGATCTGAGGGGGCTTTTCCGTTGATAATGCCACCCTCACTCGATTCTTCGCTTTCCACTTCCTACTCCCTTTTGTTGTTGCCGCCGCCACTATAGTGCATCTAATTTTCCTACACCAAACAGGCTCGAACAACCCCACGGGCATTAACTCGGACGCCGACAAGATCTCATTCCACCCTTACTTCTCCTACAAAGATCTTCTTGGCTTCGCAGCACTCCTTATTGCTCTGATCTCTCTCGCCCTATTCTCACCAAACCTCCTCGGCGACCCCGACAATTTCACCCCTGCAAATCCCCTTGTTACCCCTCCCCACATTAAGCCTGAGTGATATTTCCTGTTTGCCTACGCTATTCTCCGATCAATCCCCAACAAGCTAGGAGGCGTACTTGCACTCCTCTCCTCCATCCTCGTCCTCATGGTGGTGCCCATTCTACACACATCAAAACAACGAAGTTTAACATTCCGCCCACTCACACAATTCCTCTTTTGACTCCTAGTAGCAGATGTAATCATTTTAACATGAATTGG
>35400 gene=cytochrome b partial cds_location=mitochondrion_Organims= Cirostoma jordani_Sample locality= Verde River_Country=Mexico
ACCCACCCCCTATTAAAAATTGCCAACGACGCGATCGTAGACCTCCCAGCTCCTGCCAACATTTCAGTTTGGTGAAACTTTGGCTCACTTCTAGGCCTTTGCTTGATTGCCCAAATCCTTACCGGCCTATTCTTAGCCATACACTATACCTCTGACATCGCTACGGCTTTCTCATCTGTCGCTCACATTTGCCGGGATGTAAACTATGGATGACTCATCCGAAACATGCATGCGAACGGAGCCTCTTTCTTCTTCATCTGCATCTACCTTCATATTGGACGAGGCCTCTACTACGGATCATACCTATACAAGGAGACATGAAACGTTGGGGTTGTTCTTCTTCTTCTTGTAATGATGACAGCCTTTGTTGGCTATGTCCTTCCTTGAGGACAGATATCCTTCTGGGGGGCCACTGTCATTACCAACCTCTTATCAGCTGTCCCATACGTAGGCAACGCCCTGGTGCAATGGATCTGAGGGGGCTTTTCCGTTGATAATGCCACCCTCACTCGATTCTTCGCTTTCCACTTCCTACTCCCTTTTGTTGTTGCCGCCGCCACTATAGTGCATCTGATTTTCCTGCACCAAACAGGCTCAAACAACCCCACGGGCATTAACTCGGACGCCGACAAGATCTCATTCCACCCTTACTTCTCCTACAAAGATCTTCTTGGCTTCGCAGCACTCCTTATTACTCTGATCTCTCTCGCCCTATTCTCACCAAACCTCCTCGGCGACCCCGACAATTTCACCCCTGCAAACCCCCTTGTTACCCCTCCCCACATTAAGCCTGAGTGATATTTCCTATTTGCCTACGCTATTCTCCGATCAATCCCCAACAAGCTAGGAGGCGTACTTGCACTCCTCTCCTCCATCCTCGTCCTCATGGTGGTGCCCATTCTACACACATCAAAACAACGAAGTTTAACATTCCGCCCACTCACACAATTCCTCTTTTGACTCCTAGTAGCAGATGTAATCATTTTAACGTGAATTGG
>35401 gene=cytochrome b partial cds_location=mitochondrion_Organims= Cirostoma jordani_Sample locality= Verde River_Country=Mexico
ACCCACCCCCTATTAAAAATTGCCAACGACGCAATCGTAGACCTCCCAGCTCCTGCCAACATTTCAGTTTGGTGAAACTTTGGCTCACTTCTAGGCCTTTGCTTGATTGCCCAAATCCTTACCGGCCTATTCTTAGCCATACACTATACCTCTGACATCGCTACGGCTTTCTCATCTGTCGCTCACATTTGCCGGGATGTAAACTATGGATGACTCATCCGAAACATGCATGCGAACGGAGCCTCTTTCTTCTTCATCTGCATCTACCTTCATATTGGACGAGGCCTCTACTACGGATCATACCTATACAAGGAGACATGAAACGTTGGGGTTGTTCTTCTTCTTCTTGTAATGATGACAGCCTTTGTTGGCTATGTCCTTCCTTGAGGACAGATATCCTTCTGGGGGGCCACTGTCATTACCAACCTCTTATCAGCTGTCCCATACGTAGGCAACGCCCTGGTGCAATGGATCTGAGGGGGCTTTTCCGTTGATAATGCCACCCTCACTCGATTCTTCGCTTTCCACTTCCTACTCCCTTTTGTTGTTGCCGCCGCCACTATAGTGCATCTGATTTTCCTGCACCAAACAGGCTCAAACAACCCCACGGGCATTAACTCGGACGCCGACAAGATCTCATTCCACCCTTACTTCTCCTACAAAGATCTTCTTGGCTTCGCAGCACTCCTTATTACTCTGATCTCTCTCGCCCTATTCTCACCAAACCTCCTCGGCGACCCCGACAATTTCACCCCTGCAAACCCCCTTGTTACCCCTCCCCACATTAAGCCTGAGTGATATTTCCTATTTGCCTACGCTATTCTCCGATCAATCCCCAACAAGCTAGGAGGCGTACTTGCACTCCTCTCCTCCATCCTCGTCCTCATGGTGGTGCCCATTCTACACACATCAAAACAACGAAGTTTAACATTCCGCCCACTCACACAATTCCTCTTTTGACTCCTAGTAGCAGATGTAATCATTTTAACGTGAATTGG
>32628 gene=cytochrome b partial cds_location=mitochondrion_Organims= Cirostoma jordani_Sample locality= Verde River_Country=Mexico
ACCCACCCCCTATTAAAAATTGCCAACGACGCGATCGTAGACCTCCCAGCTCCTGCCAACATTTCAGTTTGGTGAAACTTTGGCTCACTTCTAGGCCTTTGCTTGATTGCCCAAATCCTTACCGGCCTATTCTTAGCCATACACTATACCTCTGACATCGCTACGGCTTTCTCATCTGTCGCTCACATTTGCCGGGATGTAAACTATGGATGACTCATCCGAAACATGCATGCGAACGGAGCCTCTTTCTTCTTCATCTGCATCTACCTTCATATTGGACGAGGCCTCCACTACGGATCATACCTGTACAAGGAGACATGAAACGTTGGGGTTGTTCTTCTTCTTCTTGTAATGATGACAGCCTTTGTTGGCTATGTCCTTCCTTGAGGACAGATATCCTTCTGGGGGGCCACTGTCATTACCAACCTCTTATCAGCTGTCCCATACGTAGGCAACGCCCTGGTGCAATGGATCTGAGGGGGCTTTTCCGTTGATAATGCCACCCTCACTCGATTCTTCGCTTTCCACTTCCTACTCCCTTTTGTTGTTGCCGCCGCCACTATAGTGCATCTAATTTTCCTACACCAAACAGGCTCGAACAACCCCACGGGCATTAACTCGGACGCCGACAAGATCTCATTCCACCCTTACTTCTCCTACAAAGATCTTCTTGGCTTCGCAGCACTCCTTATTGCTCTGATCTCTCTCGCCCTATTCTCACCAAACCTCCTCGGCGACCCCGACAATTTCACCCCTGCAAATCCCCTTGTTACCCCTCCCCACATTAAGCCTGAGTGATATTTCCTGTTTGCCTACGCTATTCTCCGATCAATCCCCAACAAGCTAGGAGGCGTACTTGCACTCCTCTCCTCCATCCTCGTCCTCATGGTGGTGCCCATTCTACACACATCAAAACAACGAAGTTTAACATTCCGCCCACTCACACAATTCCTCTTTTGACTCCTAGTAGCAGATGTAATCATTTTAACATGAATTGG
>32629 gene=cytochrome b partial cds_location=mitochondrion_Organims= Cirostoma jordani_Sample locality= Verde River_Country=Mexico
ACCCACCCCCTATTAAAaATTGCCAACGACGCGATCGTAGACCTCCCAGCTCCTGCCAACATTTCAGTTTGGTGAAACTTTGGCTCACTTCTAGGCCTTTGCTTGATTGCCCAAATCCTTACCGGCCTATTCTTAGCCATACACTATACCTCTGACATCGCTACGGCTTTCTCATCTGTCGCTCACATTTGCCGGGATGTAAACTATGGATGACTCATCCGAAACATGCATGCGAACGGAGCCTCTTTCTTCTTCATCTGCATCTACCTTCATATTGGACGAGGCCTCTACTACGGATCATACCTGTACAAGGAGACATGAAACGTTGGGGTTGTTCTTCTTCTTCTTGTAATGATGACAGCCTTTGTTGGCTATGTCCTTCCTTGAGGACAGATATCCTTCTGGGGGGCCACTGTCATTACCAACCTCTTATCAGCTGTCCCATACGTAGGCAACGCCCTGGTGCAATGGATCTGAGGGGGCTTTTCCGTTGATAATGCCACCCTCACTCGATTCTTCGCTTTCCACTTCCTACTCCCTTTTGTTGTTGCCGCCGCCACTATAGTGCATCTAATTTTCCTACACCAAACAGGCTCGAACAACCCCACGGGCATTAACTCGGACGCCGACAAGATCTCATTCCACCCTTACTTCTCCTACAAAGATCTTCTTGGCTTCGCAGCACTCCTTATTGCTCTGATCTCTCTCGCCCTATTCTCACCAAACCTCCTCGGCGACCCCGACAATTTCACCCCTGCAAATCCCCTTGTTACCCCTCCCCACATTAAGCCTGAGTGATATTTCCTGTTTGCCTACGCTATTCTCCGATCAATCCCCAACAAGCTAGGACGCGTACTTGCACTCCTCTCCTCCATCCTCGTCCTCATGGTGGTGCCCATTCTACACACATCAAAACAACGAAGTTTAACATTCCGCCCACTCACACAATTCCTCTTTTGACTCCTAGTAGCAGATGTAATCATTTTAACATGAATTGG
>32630 gene=cytochrome b partial cds_location=mitochondrion_Organims= Cirostoma jordani_Sample locality= Verde River_Country=Mexico
ACCCACCCCCTATTAAAAATTGCCAACGACGCGATCGTAGACCTCCCAGCTCCTGCCAACATTTCAGTTTGGTGAAACTTTGGCTCACTTCTAGGCCTTTGCTTGATTGCCCAAATCCTTACCGGCCTATTCTTAGCCATACACTATACCTCTGACATCGCTACGGCTTTCTCATCTGTCGCTCAGATTTGCCGGGATGTAAACTATGGATGACTCATCCGAAACATGCATGCGAACGGAGCCTCTTTCTTCTTCATCTGCATCTACCTTCATATTGGACGAGGCCTCTACTACGGATCATACCTGTACAAGGAGACATGAAACGTTGGGGTTGTTCTTCTTCTTCTTGTAATGATGACAGCCTTTGTTGGCTATGTCCTTCCTTGAGGACAGATATCCTTCTGGGGGGCCACTGTCATTACCAACCTCTTATCAGCTGTCCCATACGTAGGCAACGCCCTGGTGCAATGGATCTGAGGGGGCTTTTCCGTTGATAATGCCACCCTCACTCGATTCTTCGCTTTCCACTTCCTACTCCCTTTTGTTGTTGCCGCCGCCACTATAGTGCATCTAATTTTCCTACACCAAACAGGCTCGAACAACCCCACGGGCATTAACTCGGACGCCGACAAGATCTCATTCCACCCTTACTTCTCCTACAAAGATCTTCTTGGCTTCGCAGCACTCCTTATTGCTCTGATCTCTCTCGCCCTATTCTCACCAAACCTCCTCGGCGACCCCGACAATTTCACCCCTGCAAATCCCCTTGTTACCCCTCCCCACATTAAGCCTGAGTGATATTTCCTGTTTGCCTACGCTATTCTCCGATCAATCCCCAACAAGCTAGGAGGCGTACTTGCACTCCTCTCCTCCATCCTCGTCCTCATGGTGGTGCCCATTCTACACACATCAAAACAACGAAGTTTAACATTCCGCCCACTCACACAATTCCTCTTTTGACTCCTAGTAGCAGATGTAATCATTTTAACATGAATTGG
>32632 gene=cytochrome b partial cds_location=mitochondrion_Organims= Cirostoma jordani_Sample locality= Verde River_Country=Mexico
ACCCACCCCCTATTAAAAATTGCCAACGACGCGATCGTAGACCTCCCAGCTCCTGCCAACATTTCAGTTTGGTGAAACTTTGGCTCACTTCTAGGCCTTTGCTTGATTGCCCAAATCCTTACCGGCCTATTCTTAGCCATACACTATACCTCTGACATCGCTACGGCTTTCTCATCTGTCGCTCACATTTGCCGGGATGTAAACTATGGATGACTCATCCGAAACATGCATGCGAACGGAGCCTCTTTCTTCTTCATCTGCATCTACCTTCATATTGGACGAGGCCTCTACTACGGATCATACCTGTACAAGGAGACATGAAACGTTGGGGTTGTTCTTCTTCTTCTTGTAATGATGACAGCCTTTGTTGGCTATGTCCTTCCTTGAGGACAGATATCCTTCTGGGGGGCCACTGTCATTACCAACCTCTTATCAGCTGTCCCATACGTAGGCAACGCCCTGGTGCAATGGATCTGAGGGGGCTTTTCCGTTGATAATGCCACCCTCACTCGATTCTTCGCTTTCCACTTCCTACTCCCTTTTGTTGTTGCCGCCGCCACTATAGTGCATCTAATTTTCCTACACCAAACAGGCTCGAACAACCCCACGGGCATTAACTCGGACGCCGACAAGATCTCATTCCACCCTTACTTCTCCTACAAAGATCTTCTTGGCTTCGCAGCACTCCTTATTGCTCTGATCTCTCTCGCCCTATTCTCACCAAACCTCCTCGGCGACCCCGACAATTTCACCCCTGCAAATCCCCTTGTTACCCCTCCCCACATTAAGCCTGAGTGATATTTCCTGTTTGCCTACGCTATTCTCCGATCAATCCCCAACAAGCTAGGAGGCGTACTTGCACTCCTCTCCTCCATCCTCGTCCTCATGGTGGTGCCCATTCTACACACATCAAAACAACGAAGTTTAACATTCCGCCCACTCACACAATTCCTCTTTTGACTCCTAGTAGCAGATGTAATCATTTTAACATGAATTGG
>32708 gene=cytochrome b partial cds_location=mitochondrion_Organims= Cirostoma jordani_Sample locality= Cuemanco spring_Country=Mexico
ACCCACCCCCTATTAAAAATTGCCAACGACGCGATCGTAGACCTCCCAGCTCCTGCCAACATTTCAGTTTGGTGAAACTTTGGCTCACTTCTAGGCCTTTGCTTGATTGCCCAAATCCTTACCGGCCTATTCTTAGCCATACACTATACCTCTGACATCGCTACGGCTTTCTCATCTGTCGCTCACATTTGCCGGGATGTAAACTATGGATGACTCATCCGAAACATGCATGCGAACGGAGCCTCTTTCTTCTTCATCTGCATCTACCTTCATATTGGACGAGGCCTCTACTACGGATCATACCTGTACAAGGAGACATGAAACGTTGGGGTTGTTCTTCTTCTTCTTGTAATGATGACAGCCTTTGTTGGCTATGTCCTTCCTTGAGGACAGATATCCTTCTGGGGGGCCACTGTCATTACCAACCTCTTATCAGCTGTCCCATACGTAGGCAACGCCCTGGTGCAATGGATCTGAGGGGGCTTTTCCGTTGATAATGCCACCCTCACTCGATTCTTCGCTTTCCACTTCCTACTCCCTTTTGTTGTTGCCGCCGCCACTATAGTGCATCTAATTTTCCTACACCAAACAGGCTCGAACAACCCCACGGGCATTAACTCGGACGCCGACAAGATCTCATTCCACCCTTACTTCTCCTACAAAGATCTTCTTGGCTTCGCAGCACTCCTTATTGCTCTGATCTCTCTCGCCCTATTCTCACCAAACCTCCTCGGCGACCCCGACAATTTCACCCCTGCAAATCCCCTTGTTACCCCTCCCCACATTAAGCCTGAGTGATATTTCCTGTTTGCCTACGCTATTCTCCGATCAATCCCCAACAAGCTAGGAGGCGTACTTGCACTCCTCTCCTCCATCCTCGTCCTCATGGTGGTGCCCATTCTACACACATCAAAACAACGAAGTTTAACATTCCGCCCACTCACACAATTCCTCTTTTGACTCCTAGTAGCAGATGTAATCATTTTAACATGAATTGG
>32710 gene=cytochrome b partial cds_location=mitochondrion_Organims= Cirostoma jordani_Sample locality= Cuemanco spring_Country=Mexico
ACCCACCCCCTATTAAAAATTGCCAACGACGCGATCGTAGACCTCCCAGCTCCTGCCAACATTTCAGTTTGGTGAAACTTTGGCTCACTTCTAGGCCTTTGCTTGATTGCCCAAATCCTTACCGGCCTATTCTTAGCCATACACTATACCTCTGACATCGCTACGGCTTTCTCATCTGTCGCTCACATTTGCCGGGATGTAAACTATGGATGACTCATCCGAAACATGCATGCGAACGGAGCCTCTTTCTTCTTCATCTGCATCTACCTTCATATTGGACGAGGCCTCTACTACGGATCATACCTGTACAAGGAGACATGAAACGTTGGGGTTGTTCTTCTTCTTCTTGTAATGATGACAGCCTTTGTTGGCTATGTCCTTCCTTGAGGACAGATATCCTTCTGGGGGGCCACTGTCATTACCAACCTCTTATCAGCTGTCCCATACGTAGGCAACGCCCTGGTGCAATGGATCTGAGGGGGCTTTTCCGTTGATAATGCCACCCTCACTCGATTCTTCGCTTTCCACTTCCTACTCCCTTTTGTTGTTGCCGCCGCCACTATAGTGCATCTAATTTTCCTACACCAAACAGGCTCGAACAACCCCACGGGCATTAACTCGGACGCCGACAAGATCTCATTCCACCCTTACTTCTCCTACAAAGATCTTCTTGGCTTCGCAGCACTCCTTATTGCTCTGATCTCTCTCGCCCTATTCTCACCAAACCTCCTCGGCGACCCCGACAATTTCACCCCTGCAAATCCCCTTGTTACCCCTCCCCACATTAAGCCTGAGTGATATTTCCTGTTTGCCTACGCTATTCTCCGATCAATCCCCAACAAGCTAGGAGGCGTACTTGCACTCCTCTCCTCCATCCTCGTCCTCATGGTGGTGCCCATTCTACACACATCAAAACAACGAAGTTTAACATTCCGCCCACTCACACAATTCCTCTTTTGACTCCTAGTAGCAGATGTAATCATTTTAACATGAATTGG
>32711 gene=cytochrome b partial cds_location=mitochondrion_Organims= Cirostoma jordani_Sample locality= Cuemanco spring_Country=Mexico
ACCCACCCCCTATTAAAAATTGCCAACGACGCGATCGTAGACCTCCCAGCTCCTGCCAACATTTCAGTTTGGTGAAACTTTGGCTCACTTCTAGGCCTTTGCTTGATTGCCCAAATCCTTACCGGCCTATTCTTAGCCATACACTATACCTCTGACATCGCTACGGCTTTCTCATCTGTCGCTCACATTTGCCGGGATGTAAACTATGGATGACTCATCCGAAACATGCATGCGAACGGAGCCTCTTTCTTCTTCATCTGCATCTACCTTCATATTGGACGAGGCCTCTACTACGGATCATACCTGTACAAGGAGACATGAAACGTTGGGGTTGTTCTTCTTCTTCTTGTAATGATGACAGCCTTTGTTGGCTATGTCCTTCCTTGAGGACAGATATCCTTCTGGGGGGCCACTGTCATTACCAACCTCTTATCAGCTGTCCCATACGTAGGCAACGCCCTGGTGCAATGGATCTGAGGGGGCTTTTCCGTTGATAATGCCACCCTCACTCGATTCTTCGCTTTCCACTTCCTACTCCCTTTTGTTGTTGCCGCCGCCACTATAGTGCATCTAATTTTCCTACACCAAACAGGCTCGAACAACCCCACGGGCATTAACTCGGACGCCGACAAGATCTCATTCCACCCTTACTTCTCCTACAAAGATCTTCTTGGCTTCGCAGCACTCCTTATTGCTCTGATCTCTCTCGCCCTATTCTCACCAAACCTCCTCGGCGACCCCGACAATTTCACCCCTGCAAATCCCCTTGTTACCCCTCCCCACATTAAGCCTGAGTGATATTTCCTGTTTGCCTACGCTATTCTCCGATCAATCCCCAACAAGCTAGGAGGCGTACTTGCACTCCTCTCCTCCATCCTCGTCCTCATGGTGGTGCCCATTCTACACACATCAAAACAACGAAGTTTAACATTCCGCCCACTCACACAATTCCTCTTTTGACTCCTAGTAGCAGATGTAATCATTTTAACATGAATTGG
>32712 gene=cytochrome b partial cds_location=mitochondrion_Organims= Cirostoma jordani_Sample locality= Cuemanco spring_Country=Mexico
ACCCACCCCCTATTAAAAATTGCCAACGACGCGATCGTAGACCTCCCAGCTCCTGCCAACATTTCAGTTTGGTGAAACTTTGGCTCACTTCTAGGCCTTTGCTTGATTGCCCAAATCCTTACCGGCCTATTCTTAGCCATACACTATACCTCTGACATCGCTACGGCTTTCTCATCTGTCGCTCACATTTGCCGGGATGTAAACTATGGATGACTCATCCGAAACATGCATGCGAACGGAGCCTCTTTCTTCTTCATCTGCATCTACCTTCATATTGGACGAGGCCTCTACTACGGATCATACCTGTACAAGGAGACATGAAACGTTGGGGTTGTTCTTCTTCTTCTTGTAATGATGACAGCCTTTGTTGGCTATGTCCTTCCTTGAGGACAGATATCCTTCTGGGGGGCCACTGTCATTACCAACCTCTTATCAGCTGTCCCATACGTAGGCAACGCCCTGGTGCAATGGATCTGAGGGGGCTTTTCCGTTGATAATGCCACCCTCACTCGATTCTTCGCTTTCCACTTCCTACTCCCTTTTGTTGTTGCCGCCGCCACTATAGTGCATCTAATTTTCCTACACCAAACAGGCTCGAACAACCCCACGGGCATTAACTCGGACGCCGACAAGATCTCATTCCACCCTTACTTCTCCTACAAAGATCTTCTTGGCTTCGCAGCACTCCTTATTGCTCTGATCTCTCTCGCCCTATTCTCACCAAACCTCCTCGGCGACCCCGACAATTTCACCCCTGCAAATCCCCTTGTTACCCCTCCCCACATTAAGCCTGAGTGATATTTCCTGTTTGCCTACGCTATTCTCCGATCAATCCCCAACAAGCTAGGAGGCGTACTTGCACTCCTCTCCTCCATCCTCGTCCTCATGGTGGTGCCCATTCTACACACATCAAAACAACGAAGTTTAACATTCCGCCCACTCACACAATTCCTCTTTTGACTCCTAGTAGCAGATGTAATCATTTTAACATGAATTGG
>32715 gene=cytochrome b partial cds_location=mitochondrion_Organims= Cirostoma jordani_Sample locality= Cuemanco spring_Country=Mexico
ACCCACCCCCTATTAAAAATTGCCAACGACGCGATCGTAGACCTCCCAGCTCCTGCCAACATTTCAGTTTGGTGAAACTTTGGCTCACTTCTAGGCCTTTGCTTGATTGCCCAAATCCTTACCGGCCTATTCTTAGCCATACACTATACCTCTGACATCGCTACGGCTTTCTCATCTGTCGCTCACATTTGCCGGGATGTAAACTATGGATGACTCATCCGAAACATGCATGCGAACGGAGCCTCTTTCTTCTTCATCTGCATCTACCTTCATATTGGACGAGGCCTCTACTACGGATCATACCTGTACAAGGAGACATGAAACGTTGGGGTTGTTCTTCTTCTTCTTGTAATGATGACAGCCTTTGTTGGCTATGTCCTTCCTTGAGGACAGATATCCTTCTGGGGGGCCACTGTCATTACCAACCTCTTATCAGCTGTCCCATACGTAGGCAACGCCCTGGTGCAATGGATCTGAGGGGGCTTTTCCGTTGATAATGCCACCCTCACTCGATTCTTCGCTTTCCACTTCCTACTCCCTTTTGTTGTTGCCGCCGCCACTATAGTGCATCTAATTTTCCTACACCAAACAGGCTCGAACAACCCCACGGGCATTAACTCGGACGCCGACAAGATCTCATTCCACCCTTACTTCTCCTACAAAGATCTTCTTGGCTTCGCAGCACTCCTTATTGCTCTGATCTCTCTCGCCCTATTCTCACCAAACCTCCTCGGCGACCCCGACAATTTCACCCCTGCAAATCCCCTTGTTACCCCTCCCCACATTAAGCCTGAGTGATATTTCCTGTTTGCCTACGCTATTCTCCGATCAATCCCCAACAAGCTAGGAGGCGTACTTGCACTCCTCTCCTCCATCCTCGTCCTCATGGTGGTGCCCATTCTACACACATCAAAACAACGAAGTTTAACATTCCGCCCACTCACACAATTCCTCTTTTGACTCCTAGTAGCAGATGTAATCATTTTAACATGAATTGG
>32716 gene=cytochrome b partial cds_location=mitochondrion_Organims= Cirostoma jordani_Sample locality= Cuemanco spring_Country=Mexico
ACCCACCCCCTATTAAAAATTGCCAACGACGCGATCGTAGACCTCCCAGCTCCTGCCAACATTTCAGTTTGGTGAAACTTTGGCTCACTTCTAGGCCTTTGCTTGATTGCCCAAATCCTTACCGGCCTATTCTTAGCCATACACTATACCTCTGACATCGCTACGGCTTTCTCATCTGTCGCTCACATTTGCCGGGATGTAAACTATGGATGACTCATCCGAAACATGCATGCGAACGGAGCCTCTTTCTTCTTCATCTGCATCTACCTTCATATTGGACGAGGCCTCTACTACGGATCATACCTGTACAAGGAGACATGAAACGTTGGGGTTGTTCTTCTTCTTCTTGTAATGATGACAGCCTTTGTTGGCTATGTCCTTCCTTGAGGACAGATATCCTTCTGGGGGGCCACTGTCATTACCAACCTCTTATCAGCTGTCCCATACGTAGGCAACGCCCTGGTGCAATGGATCTGAGGGGGCTTTTCCGTTGATAATGCCACCCTCACTCGATTCTTCGCTTTCCACTTCCTACTCCCTTTTGTTGTTGCCGCCGCCACTATAGTGCATCTAATTTTCCTACACCAAACAGGCTCGAACAACCCCACGGGCATTAACTCGGACGCCGACAAGATCTCATTCCACCCTTACTTCTCCTACAAAGATCTTCTTGGCTTCGCAGCACTCCTTATTGCTCTGATCTCTCTCGCCCTATTCTCACCAAACCTCCTCGGCGACCCCGACAATTTCACCCCTGCAAATCCCCTTGTTACCCCTCCCCACATTAAGCCTGAGTGATATTTCCTGTTTGCCTACGCTATTCTCCGATCAATCCCCAACAAGCTAGGAGGCGTACTTGCACTCCTCTCCTCCATCCTCGTCCTCATGGTGGTGCCCATTCTACACACATCAAAACAACGAAGTTTAACATTCCGCCCACTCACACAATTCCTCTTTTGACTCCTAGTAGCAGATGTAATCATTTTAACATGAATTGG
>32717 gene=cytochrome b partial cds_location=mitochondrion_Organims= Cirostoma jordani_Sample locality= Cuemanco spring_Country=Mexico
ACCCACCCCCTATTAAAAATTGCCAACGACGCGATCGTAGACCTCCCAGCTCCTGCCAACATTTCAGTTTGGTGAAACTTTGGCTCACTTCTAGGCCTTTGCTTGATTGCCCAAATCCTTACCGGCCTATTCTTAGCCATACACTATACCTCTGACATCGCTACGGCTTTCTCATCTGTCGCTCACATTTGCCGGGATGTAAACTATGGATGACTCATCCGAAACATGCATGCGAACGGAGCCTCTTTCTTCTTCATCTGCATCTACCTTCATATTGGACGAGGCCTCTACTACGGATCATACCTGTACAAGGAGACATGAAACGTTGGGGTTGTTCTTCTTCTTCTTGTAATGATGACAGCCTTTGTTGGCTATGTCCTTCCTTGAGGACAGATATCCTTCTGGGGGGCCACTGTCATTACCAACCTCTTATCAGCTGTCCCATACGTAGGCAACGCCCTGGTGCAATGGATCTGAGGGGGCTTTTCCGTTGATAATGCCACCCTCACTCGATTCTTCGCTTTCCACTTCCTACTCCCTTTTGTTGTTGCCGCCGCCACTATAGTGCATCTAATTTTCCTACACCAAACAGGCTCGAACAACCCCACGGGCATTAACTCGGACGCCGACAAGATCTCATTCCACCCTTACTTCTCCTACAAAGATCTTCTTGGCTTCGCAGCACTCCTTATTGCTCTGATCTCTCTCGCCCTATTCTCACCAAACCTCCTCGGCGACCCCGACAATTTCACCCCTGCAAATCCCCTTGTTACCCCTCCCCACATTAAGCCTGAGTGATATTTCCTGTTTGCCTACGCTATTCTCCGATCAATCCCCAACAAGCTAGGAGGCGTACTTGCACTCCTCTCCTCCATCCTCGTCCTCATGGTGGTGCCCATTCTACACACATCAAAACAACGAAGTTTAACATTCCGCCCACTCACACAATTCCTCTTTTGACTCCTAGTAGCAGATGTAATCATTTTAACATGAATTGG
>4975 gene=cytochrome b partial cds_location=mitochondrion_Organims= Cirostoma mezquital_Sample locality=Guadalupe Aguilera;Country=Mexico_Tissue voucher=UMSNH/ADN:4975
ACCCACCCCCTATTAAAAATTGCCAACGACGCAGTCGTAGACCTCCCAGCTCCTGCCAACATTTCAGTTTGGTGAAACTTTGGCTCACTTCTAGGCCTTTGCTTGATTGCCCAAATCCTTACCGGCCTATTCTTAGCTATACACTATACCTCTGACATTGCTACGGCTTTCTCATCTGTCGCTCACATTTGCCGGGATGTAAACTATGGATGACTCATCCGAAACATGCATGCGAACGGAGCCTCTTTCTTCTTCATCTGCATCTACCTTCATATTGGACGAGGCCTCTACTACGGATCATACCTATACAAGGAGACATGAAACGTTGGGGTTGTTCTTCTTCTTCTTGTGATGATGACAGCCTTTGTTGGCTATGTCCTTCCTTGAGGACAGATGTCCTTCTGGGGAGCCACTGTCATTACCAACCTCTTATCAGCTGTCCCATACGTAGGCAACGCCCTGGTGCAATGGATCTGAGGGGGCTTTTCCGTTGATAATGCCACCCTCACTCGATTCTTCGCTTTCCACTTCCTACTCCCTTTTGTTGTTGCCGCCGCCACTATAGTGCATCTAATTTTCCTGCACCAAACAGGCTCGAACAACCCTACGGGCATTAACTCGGACGCCGACAAGATCTCATTCCACCCTTACTTCTCCTACAAAGATCTTCTTGGCTTCGCAGCACTCCTTATTGCTCTGATCTCTCTCGCCCTATTCTCACCAAACCTCCTCGGCGACCCCGACAATTTCACCCCTGCAAATCCCCTTGTTACCCCTCCCCACATTAAGCCCGAGTGATATTTCCTATTTGCCTACGCTATTCTCCGATCAATCCCCAACAAGCTAGGAGGCGTACTTGCACTCCTCTCCTCCATCCTTGTCCTCATGGTGGTGCCCATTCTACACACATCAAAACAACGAAGTTTGACATTCCGCCCACTCACACAATTCCTCTTTTGACTCCTAGTAGCAGATGTAATCATTTTAACGTGAATTGG
>4976 gene=cytochrome b partial cds_location=mitochondrion_Organims= Cirostoma mezquital_Sample locality=Guadalupe Aguilera;Country=Mexico_Tissue voucher=UMSNH/ADN:4976
ACCCACCCCCTATTAAAAATTGCCAACGACGCAGTCGTAGACCTCCCAGCTCCTGCCAACATTTCAGTTTGGTGAAACTTTGGCTCACTTCTAGGCCTTTGCTTGATTGCCCAAATCCTTACCGGCCTATTCTTAGCTATACACTATACCTCTGACATTGCTACGGCTTTCTCATCTGTCGCTCACATTTGCCGGGATGTAAACTATGGATGACTCATCCGAAACATGCATGCGAACGGAGCCTCTTTCTTCTTCATCTGCATCTACCTTCATATTGGACGAGGCCTCTACTACGGATCATACCTATACAAGGAGACATGAAACGTTGGGGTTGTTCTTCTTCTTCTTGTGATGATGACAGCCTTTGTTGGCTATGTCCTTCCTTGAGGACAGATGTCCTTCTGGGGAGCCACTGTCATTACCAACCTCTTATCAGCTGTCCCATACGTAGGCAACGCCCTGGTGCAATGGATCTGAGGGGGCTTTTCCGTTGATAATGCCACCCTCACTCGATTCTTCGCTTTCCACTTCCTACTCCCTTTTGTTGTTGCCGCCGCCACTATAGTGCATCTAATTTTCCTGCACCAAACAGGCTCGAACAACCCTACGGGCATTAACTCGGACGCCGACAAGATCTCATTCCACCCTTACTTCTCCTACAAAGATCTTCTTGGCTTCGCAGCACTCCTTATTGCTCTGATCTCTCTCGCCCTATTCTCACCAAACCTCCTCGGCGACCCCGACAATTTCACCCCTGCAAATCCCCTTGTTACCCCTCCCCACATTAAGCCCGAGTGATATTTCCTATTTGCCTACGCTATTCTCCGATCAATCCCCAACAAGCTAGGAGGCGTACTTGCACTCCTCTCCTCCATCCTTGTCCTCATGGTGGTGCCCATTCTACACACATCAAAACAACGAAGTTTGACATTCCGCCCACTCACACAATTCCTCTTTTGACTCCTAGTAGCAGATGTAATCATTTTAACGTGAATTGG
>4977 gene=cytochrome b partial cds_location=mitochondrion_Organims= Cirostoma mezquital_Sample locality=Guadalupe Aguilera;Country=Mexico_Tissue voucher=UMSNH/ADN:4977
ACCCACCCCCTATTAAAAATTGCCAACGACGCAGTCGTAGACCTCCCAGCTCCTGCCAACATTTCAGTTTGGTGAAACTTTGGCTCACTTCTAGGCCTTTGCTTGATTGCCCAAATCCTTACCGGCCTATTCTTAGCTATACACTATACCTCTGACATTGCTACGGCTTTCTCATCTGTCGCTCACATTTGCCGGGATGTAAACTATGGATGACTCATCCGAAACATGCATGCGAACGGAGCCTCTTTCTTCTTCATCTGCATCTACCTTCATATTGGACGAGGCCTCTACTACGGATCATACCTATACAAGGAGACATGAAACGTTGGGGTTGTTCTTCTTCTTCTTGTGATGATGACAGCCTTTGTTGGCTATGTCCTTCCTTGAGGACAGATGTCCTTCTGGGGAGCCACTGTCATTACCAACCTCTTATCAGCTGTCCCATACGTAGGCAACGCCCTGGTGCAATGGATCTGAGGGGGCTTTTCCGTTGATAATGCCACCCTCACTCGATTCTTCGCTTTCCACTTCCTACTCCCTTTTGTTGTTGCCGCCGCCACTATAGTGCATCTAATTTTCCTGCACCAAACAGGCTCGAACAACCCTACGGGCATTAACTCGGACGCCGACAAGATCTCATTCCACCCTTACTTCTCCTACAAAGATCTTCTTGGCTTCGCAGCACTCCTTATTGCTCTGATCTCTCTCGCCCTATTCTCACCAAACCTCCTCGGCGACCCCGACAATTTCACCCCTGCAAATCCCCTTGTTACCCCTCCCCACATTAAGCCCGAGTGATATTTCCTATTTGCCTACGCTATTCTCCGATCAATCCCCAACAAGCTAGGAGGCGTACTTGCACTCCTCTCCTCCATCCTTGTCCTCATGGTGGTGCCCATTCTACACACATCAAAACAACGAAGTTTGACATTCCGCCCACTCACACAATTCCTCTTTTGACTCCTAGTAGCAGATGTAATCATTTTAACGTGAATTGG
>4979 gene=cytochrome b partial cds_location=mitochondrion_Organims= Cirostoma mezquital_Sample locality=Guadalupe Aguilera;Country=Mexico_Tissue voucher=UMSNH/ADN:4979
ACCCACCCCCTATTAAAAATTGCCAACGACGCAGTCGTAGACCTCCCAGCTCCTGCCAACATTTCAGTTTGGTGAAACTTTGGCTCACTTCTAGGCCTTTGCTTGATTGCCCAAATCCTTACCGGCCTATTCTTAGCTATACACTATACCTCTGACATTGCTACGGCTTTCTCATCTGTCGCTCACATTTGCCGGGATGTAAACTATGGATGACTCATCCGAAACATGCATGCGAACGGAGCCTCTTTCTTCTTCATCTGCATCTACCTTCATATTGGACGAGGCCTCTACTACGGATCATACCTATACAAGGAGACATGAAACGTTGGGGTTGTTCTTCTTCTTCTTGTGATGATGACAGCCTTTGTTGGCTATGTCCTTCCTTGAGGACAGATGTCCTTCTGGGGAGCCACTGTCATTACCAACCTCTTATCAGCTGTCCCATACGTAGGCAACGCCCTGGTGCAATGGATCTGAGGGGGCTTTTCCGTTGATAATGCCACCCTCACTCGATTCTTCGCTTTCCACTTCCTACTCCCTTTTGTTGTTGCCGCCGCCACTATAGTGCATCTAATTTTCCTGCACCAAACAGGCTCGAACAACCCTACGGGCATTAACTCGGACGCCGACAAGATCTCATTCCACCCTTACTTCTCCTACAAAGATCTTCTTGGCTTCGCAGCACTCCTTATTGCTCTGATCTCTCTCGCCCTATTCTCACCAAACCTCCTCGGCGACCCCGACAATTTCACCCCTGCAAATCCCCTTGTTACCCCTCCCCACATTAAGCCCGAGTGATATTTCCTATTTGCCTACGCTATTCTCCGATCAATCCCCAACAAGCTAGGAGGCGTACTTGCACTCCTCTCCTCCATCCTTGTCCTCATGGTGGTGCCCATTCTACACACATCAAAACAACGAAGTTTGACATTCCGCCCACTCACACAATTCCTCTTTTGACTCCTAGTAGCAGATGTAATCATTTTAACGTGAATTGG
>4980 gene=cytochrome b partial cds_location=mitochondrion_Organims= Cirostoma mezquital_Sample locality=Guadalupe Aguilera;Country=Mexico_Tissue voucher=UMSNH/ADN:4980
ACCCACCCCCTATTAAAAATTGCCAACGACGCAGTCGTAGACCTCCCAGCTCCTGCCAACATTTCAGTTTGGTGAAACTTTGGCTCACTTCTAGGCCTTTGCTTGATTGCCCAAATCCTTACCGGCCTATTCTTAGCTATACACTATACCTCTGACATTGCTACGGCTTTCTCATCTGTCGCTCACATTTGCCGGGATGTAAACTATGGATGACTCATCCGAAACATGCATGCGAACGGAGCCTCTTTCTTCTTCATCTGCATCTACCTTCATATTGGACGAGGCCTCTACTACGGATCATACCTATACAAGGAGACATGAAACGTTGGGGTTGTTCTTCTTCTTCTTGTGATGATGACAGCCTTTGTTGGCTATGTCCTTCCTTGAGGACAGATGTCCTTCTGGGGAGCCACTGTCATTACCAACCTCTTATCAGCTGTCCCATACGTAGGCAACGCCCTGGTGCAATGGATCTGAGGGGGCTTTTCCGTTGATAATGCCACCCTCACTCGATTCTTCGCTTTCCACTTCCTACTCCCTTTTGTTGTTGCCGCCGCCACTATAGTGCATCTAATTTTCCTGCACCAAACAGGCTCGAACAACCCTACGGGCATTAACTCGGACGCCGACAAGATCTCATTCCACCCTTACTTCTCCTACAAAGATCTTCTTGGCTTCGCAGCACTCCTTATTGCTCTGATCTCTCTCGCCCTATTCTCACCAAACCTCCTCGGCGACCCCGACAATTTCACCCCTGCAAATCCCCTTGTTACCCCTCCCCACATTAAGCCCGAGTGATATTTCCTATTTGCCTACGCTATTCTCCGATCAATCCCCAACAAGCTAGGAGGCGTACTTGCACTCCTCTCCTCCATCCTTGTCCTCATGGTGGTGCCCATTCTACACACATCAAAACAACGAAGTTTGACATTCCGCCCACTCACACAATTCCTCTTTTGACTCCTAGTAGCAGATGTAATCATTTTAACGTGAATTGG
