# Supplementary material for: Phylogeography of the Mesa Silverside fish Chirostoma jordani (Woolman, 1894) throughout the Mexican Plateau
Source: PeerJ. 2024 Dec 12;12:e18256. doi: 10.7717/peerj.18256 (PMC11646419; doi:10.7717/peerj.18256)
Supplement: Supplemental Information 7 [file peerj-12-18256-s007.fas]

>28081 gene=DLOOP_location=mitochondrion_Organims= Cirostoma jordani_Sample locality=La Vega dam_Country=Mexico
ACTACTCTTGGCCGGATTCTGCCTCGTATGTACTTTAGTGCATATATGTATTATCACCATTAAATTATATTAACCATATATTAGTACTAAAGTGGATATTGAACATTAATTAAACATAGCATTAATAATCACCAGATGGTGTAAGTGGACAAAGTACACAATAACAAGGTCCGACAAACGTTCAAGCAAGGATTATTATCACAGGAACAACATGCTGCCCACTTAAACCGATTAATGTATGAGAGACCACCATCAGTTGATAACTTAATGAAAACTCTTATTGATGGTCAAGGACAGTAACTGTGGGGGTTTCACTTATTGAACTATTCCTGG
>28082 gene=DLOOP_location=mitochondrion_Organims= Cirostoma jordani_Sample locality=La Vega dam_Country=Mexico
ACTACTCTTTGCCGGATTCTGCCTCGTATGTACTTTAGTGCATATATGTATTATCACCATTAAATTATATTAACCATATATTGGTACTAAAGTGGATATTGAACATTAATTAAACATAGCATTAATAATCACCAGATGGTGTAAGTGGACAAAGTACACAATAACAAGGTCCGACAAACGTTCAAGCAGGGATTATTATCACAGGAACAACATGCTGCCCACTTAAGCTGATTAATGTATGAGAGACCACCATCAGTTGATAACTTAATGAAAACTCTTATTGATGGTCAAGGACAGTAATTGTGGGGGTTTCACTTATTGAACTATTCCTGG
>28083 gene=DLOOP_location=mitochondrion_Organims= Cirostoma jordani_Sample locality=La Vega dam_Country=Mexico
ACTACTCTTTGCCGGATTCTGCCTCGTATGTACTTTAGTGCATATATGTATTATCACCATTAAATTATATTAACCATATATTAGTACTAAAGTGGATATTGAACATTAATTAAACATAGCATTAATAATCACCAGATGGTGTAAGTGGACAAAGTACACAATAACAAGGTCCGACAAACGTTCAAGCAAGGATTATTATCACAGGAACAACATGCTGCCCACTTAAACCGATTAATGTATGAGAGACCACCATCAGTTGATAACTTAATGAAAACTCTTATTGATGGTCAAGGACAGTAACTGTGGGGGTTTCACTTATTGAACTATTCCTGG
>28084 gene=DLOOP_location=mitochondrion_Organims= Cirostoma jordani_Sample locality=La Vega dam_Country=Mexico
ACTACTCTTTGCCGGATTCTGCCTCGTATGTACTTTAGTGCATATATGTATTATCACCATTAAATTATATTAACCATATATTAGTACTAAAGTGGATATTGAACATTAATTAAACATAGCATTAATAATCACCAGATGGTGTAAGTGGACAAAGTACACAATAACAAGGTCCGACAAACGTTCAAGCAAGGATTATTATCACAGGAACAACATGCTGCCCACTTAAACCGATTAATGTATGAGAGACCACCATCAGTTGATAACTTAATGAAAACTCTTATTGATGGTCAAGGACAGTAACTGTGGGGGTTTCACTTATTGAACTATTCCTGG
>32576 gene=DLOOP_location=mitochondrion_Organims= Cirostoma jordani_Sample locality=La Vega dam_Country=Mexico
ACTACTCTTTGCCGGATTCTGCCTCGTATGTACTTTAGTGCATATATGTATTATCACCATTAAATTATATTAACCATATATTAGTACTAAAGTGGATATTGAACATTAATTAAACATAGCATTAATAATCACCAGATGGTGTAAGTGGACAAAGTACACAATAACAAGGTCCGACAAACGTTCAAGCAAGGATTATTATCACAGGAACAACATGCTGCCCACTTAAACCGATTAATGTATGAGAGACCACCATCAGTTGATAACTTAATGAAAACTCTTATTGATGGTCAAGGACAGTAACTGTGGGGGTTTCACTTATTGAACTATTCCTGG
>5694 gene=DLOOP_location=mitochondrion_Organims= Cirostoma jordani_Sample locality=El Tesorero dam_Country=Mexico
actacTCTTTGCAGGATTCTGCCTCGTATGTACTTTAGTGCATATATGTATTATCACCATTAAATTATATTAACCATATATTGGTACTAAAGTGGATATTGAACATTAATTAAACATAGCATTAATAATCACCAGATGGTGTAAGTGGACAAAGTACACAATAACAAGGTCCGACAAACGTTCAAGCAGGGATTATTATCACAGGAACAACATGCTGCCCACTTAAGCTGATTAATGTATGAGAGACCACCATCAGTTGATAACTTAATGAAAACTCTTATTGATGGTCAAGGACAGTAATTGTGGGGGTTTCACTTATTGAACTATTCCTGG
>5695 gene=DLOOP_location=mitochondrion_Organims= Cirostoma jordani_Sample locality=El Tesorero dam_Country=Mexico
actactctTTGCCCGATTCTGCCTCGTATGTACTTTAGTGCATATATGTATTATCACCATTAAATTATATTAACCATATATTGGTACTAAAGTGGATATTGAACATTAATTAAACATAGCATTAATAATCACCAGATGGTGTAAGTGGACAAAGTACACAATAACAAGGTCCGACAAACGTTCAAGCAGGGATTATTATCACAGGAACAACATGCTGCCCACTTAAGCTGATTAATGTATGAGAGACCACCATCAGTTGATAACTTAATGAAAACTCTTATTGATGGTCAAGGACAGTAATTGTGGGGGTTTCACTTATTGAACTATTCCTGG
>5696 gene=DLOOP_location=mitochondrion_Organims= Cirostoma jordani_Sample locality=El Tesorero dam_Country=Mexico
ACTACTCTTTGCCGGATTCTGCCTCGTATGTACTTTAGTGCATATATGTATTATCACCATTAAATTATATTAACCATATATTGGTACTAAAGTGGATATTGAACATTAATTAAACATAGCATTAATAATCACCAGATGGTGTAAGTGGACAAAGTACACAATAACAAGGTCCGACAAACGTTCAAGCAGGGATTATTATCACAGGAACAACATGCTGCCCACTTAAGCTGATTAATGTATGAGAGACCACCATCAGTTGATAACTTAATGAAAACTCTTATTGATGGTCAAGGACAGTAATTGTGGGGGTTTCACTTATTGAACTATTCCTGG
>49511 gene=DLOOP_location=mitochondrion_Organims= Cirostoma jordani_Sample locality=El Tejocotal_Country=Mexico
ACTACTCTTTGCCGGATTCGGCCTCGTATGTACTTTAGTGCATATATGTATTATCACCATTAAATTATATTAACCATATATTAGTACTAAAGTGGATATTGAACATTAATTAAACATAGCATTAATAATCACCAAATGGTGTAAGTGGACAAAGTACACAATAACAAGGTCCGACAAACGTTCAAGCAGGGATTATTATCACAGGAACAACATGCTGCCCACTTAAGCCGATTAATGTATGAGAGACCACCATCAGTTGATAACTTAATGAAAACTCTTATTGATGGTCAAGGACAGTAATTGTGGGGGTTTCACTTATTGAACTATTCCTGG
>49512 gene=DLOOP_location=mitochondrion_Organims= Cirostoma jordani_Sample locality=El Tejocotal_Country=Mexico
ACTACTCTTTGCCGGATTCGGCCTCGTATGTACTTTAGTGCATATATGTATTATCACCATTAAATTATATTAACCATATATTAGTACTAAAGTGGATACTGAACATTAATTAAACATAGCATTAATAATCACCAGATGGTGTAAGTGGACAAAGTACACAATAACAAGGTCCGACAAACGTTCAAGCAGGGATTATTATCACAGGAACAACATGCTGCCCACTTAAGCTGATTAATGTATGAGAGACCACCATCAGTTGATAACTTAATGAAAACTCTTATTGATGGTCAAGGACAGTAATTGTGGGGGTTTCACTTATTGAACTATTCCTGG
>49514 gene=DLOOP_location=mitochondrion_Organims= Cirostoma jordani_Sample locality=El Tejocotal_Country=Mexico
ACTACTCTTTGCCGGATTCTGCCTCGTATGTACTTTAGTGCATATATGTATTATCACCATTAAATTATATTAACCATATATTAGTACTAAAGTGGATATTGAACATTAATTAAACATAGCATTAATAATCACCAGATGGTGTAAGTGGACAAAGTACACAATAACAAGGTCCGACAAACGTTCAAGCAGGGATTATTATCACAGGAACAACATGCTGCCCACTTAAGCCGATTAATGTATGAGAGACCACCATCAGTTGATAACTTAATGAAAACTCTTATTGATGGTCAAGGACAGTAATTGTGGGGGTTTCACTTATTGAACTATTCCTGG
>49515 gene=DLOOP_location=mitochondrion_Organims= Cirostoma jordani_Sample locality=El Tejocotal_Country=Mexico
ACTACTCTTTGCCGGATTCTGCCTCGTATGTACTTTAGTGCATATATGTATTATCACCATTAAATTATATTAACCATATATTAGTACTAAAGTGGATATTGAACATTAATTAAACATAGCATTAATAATCACCAGATGGTGTAAGTGGACAAAGTACACAATAACAAGGTCCGACAAACGTTCAAGCAGGGATTATTATCACAGGAACAACATGCTGCCCACTTAAGCCGATTAATGTATGAGAGACCACCATCAGTTGATAACTTAATGAAAACTCTTATTGATGGTCAAGGACAGTAATTGTGGGGGTTTCACTTATTGAACTATTCCTGG
>49516 gene=DLOOP_location=mitochondrion_Organims= Cirostoma jordani_Sample locality=El Tejocotal_Country=Mexico
ACTACTCTTTGCCGGATTCTGCCTCGTATGTACTTTAGTGCATATATGTATTATCACCATTAAATTATATTAACCATATATTAGTACTAAAGTGGATATTGAACATTAATTAAACATAGCATTAATAATCACCAGATGGTGTAAGTGGACAAAGTACACAATAACAAGGTCCGACAAACGTTCAAGCAGGGATTATTATCACAGGAACAACATGCTGCCCACTTAAGCCGATTAATGTATGAGAGACCACCATCAGTTGATAACTTAATGAAAACTCTTATTGATGGTCAAGGACAGTAATTGTGGGGGTTTCACTTATTGAACTATTCCTGG
>49517 gene=DLOOP_location=mitochondrion_Organims= Cirostoma jordani_Sample locality=El Tejocotal_Country=Mexico
ACTACTCTTTGCCGGATTCGGCCTCGTATGTACTTTAGTGCATATATGTATTATCACCATTAAATTATATTAACCATATATTAGTACTAAAGTGGATATTGAACATTAATTAAACATAGCATTAATAATCACCAGATGGTGTAAGTGGACAAAGTACGCAATAACAAGGTCCGACAAACGTTCAAGCAGGGATTATTATCACAGGAACAACATGCTGCCCACTTAAGCCGATTAATGTATGAGAGACCACCATCAGTTGATAACTTAATGAAAACTCTTATTGATGGTCAAGGACAGTAATTGTGGGGGTTTCACTTATTGAACTATTCCTGG
>49518 gene=DLOOP_location=mitochondrion_Organims= Cirostoma jordani_Sample locality=El Tejocotal_Country=Mexico
ACTACTCTTTGCCGGATTCTGCCTCGTATGTACTTTAGTGCATATATGTATTATCACCATTAAATTATATTAACCATATATTAGTACTAAAGTGGATATTGAACATTAATTAAACATAGCATTAATAATCACCAGATGGTGTAAGTGGACAAAGTACACAATAACAAGGTCCGACAAACGTTCAAGCAGGGATTATTATCACAGGAACAACATGCTGCCCACTTAAGCCGATAAATGTATGAGAGACCACCATCAGTTGATAACTTAATGAAAACTCTTATTGATGGTCAAGGACAGTAATTGTGGGGGTTTCACTTATTGAACTATTCCTGG
>49519 gene=DLOOP_location=mitochondrion_Organims= Cirostoma jordani_Sample locality=El Tejocotal_Country=Mexico
ACTACTCTTTGCCGGATTCTGCCTCGTATGTACTTTAGTGCATATATGTATTATCACCATTAAATTATATTAACCATATATTAGTACTAAAGTGGATATTGAACATTAATTAAACATAGCATTAATAATCACCAGATGGTGTAAGTGGACAAAGTACACAATAACAAGGTCCGACAAACGTTCAAGCAGGGATTATTATCACAGGAACAACATGCTGCCCACTTAAGCCGATAAATGTATGAGAGACCACCATCAGTTGATAACTTAATGAAAACTCTTATTGATGGTCAAGGACAGTAATTGTGGGGGTTTCACTTATTGAACTATTCCTGG
>49520 gene=DLOOP_location=mitochondrion_Organims= Cirostoma jordani_Sample locality=El Tejocotal_Country=Mexico
ACTACTCTTTGCCGGATTCTGCCTCGTATGTACTTTAGTGCATATATGTATTATCACCATTAAATTATATTAACCATATATTAGTACTAAAGTGGATATTGAACATTAATTAAACATAGCATTAATAATCACCAGATGGTGTAAGTGGACAAAGTACACAATAACAAGGTCCGACAAACGTTCAAGCAGGGATTATTATCACAGGAACAACATGCTGCCCACTTAAGCCGATTAATGTATGAGAGACCACCATCAGTTGATAACTTAATGAAAACTCTTATTGATGGTCAAGGACAGTAATTGTGGGGGTTTCACTTATTGAACTATTCCTGG
>5089 gene=DLOOP_location=mitochondrion_Organims= Cirostoma jordani_Sample locality= Cajititlan_Country=Mexico
ACTACTCTTTGCCGGATTCTGCCTCGTATGTACTTTAGTGCATATATGTATTATCACCATTAAATTATATTAACCATATATTGGTACTAAAGTGGATATTGAACATTAATTAAACATAGCATTAATAATCACCAGATGGTGTAAGTGGACAAAGTACACAATAACAAGGTCCGACAAACGTTCAAGCAGGGATTATTATCACAGGAACAACATGCTGCCCACTTAAGCTGATTAATGTATGAGAGACCACCATCAGTTGATAACTTAATGAAAACTCTTATTGATGGTCAAGGACAGTAATTGTGGGGGTTTCACTTATTGAACTATTCCTGA
>5090 gene=DLOOP_location=mitochondrion_Organims= Cirostoma jordani_Sample locality= Cajititlan_Country=Mexico
ACTACTCTTTGCCGGATTCTGCCTCGTATGTACTTTAGTGCATATATGTATTATCACCATTAAATTATATTAACCATATATTGGTACTAAAGTGGATATTGAACATTAATTAAACATAGCATTAATAATCACCAGATGGTGTAAGTGGACAAAGTACACAATAACAAGGTCCGACAAACGTTCAAGCAGGGATTATTATCACAGGAACAACATGCTGCCCACTTAAGCTGATTAATGTATGAGAGACCACCATCAGTTGATAACTTAATGAAAACTCTTATTGATGGTCAAGGACAGTAATTGTGGGGGTTTCACTTATTGAACTATTCCTGG
>5091 gene=DLOOP_location=mitochondrion_Organims= Cirostoma jordani_Sample locality= Cajititlan_Country=Mexico
ACTACTCTTTGCCGGATTCTGCCTCGTATGTACTTTAGTGCATATATGTATTATCACCATTAAATTATATTAACCATATATTGGTACTAAAGTGGATATTGAACATTAATTAAACATAGCATTAATAATCACCAGATGGTGTAAGTGGACAAAGTACACAATAACAAGGTCCGACAAACGTTCAAGCAGGGATTATTATCACAGGAACAACATGCTGCCCACTTAAGCTGATTAATGTATGAGAGACCACCATCAGTTGATAACTTAATGAAAACTCTTATTGATGGTCAAGGACAGTAATTGTGGGGGTTTCACTTATTGAACTATTCCTGG
>5092 gene=DLOOP_location=mitochondrion_Organims= Cirostoma jordani_Sample locality= Cajititlan_Country=Mexico
ACTACTCTTTGAAGGATTCTGCCTCGTATGTACTTTAGTGCATATATGTATTATCACCATTAAATTATATTAACCATATATTGGTACTAAAGTGGATATTGAACATTAATTAAACATAGCATTAATAATCACCAGATGGTGTAAGTGGACAAAGTACACAATAACAAGGTCCGACAAACGTTCAAGCAGGGATTATTATCACAGGAACAACATGCTGCCCACTTAAGCTGATTAATGTATGAGAGACCACCATCAGTTGATAACTTAATGAAAACTCTTATTGATGGTCAAGGACAGTAATTGTGGGGGTTTCACTTATTGAACTATTCCTGG
>5093 gene=DLOOP_location=mitochondrion_Organims= Cirostoma jordani_Sample locality= Cajititlan_Country=Mexico
ACTACTCTTTGCCGGATTCTGCCTCGTATGTACTTTAGTGCATATATGTATTATCACCATTAAATTATATTAACCATATATTGGTACTAAAGTGGATATTGAACATTAATTAAACATAGCATTAATAATCACCAGATGGTGTAAGTGGACAAAGTACACAATAACAAGGTCCGACAAACGTTCAAGCAGGGATTATTATCACAGGAACAACATGCTGCCCACTTAAGCTGATTAATGTATGAGAGACCACCATCAGTTGATAACTTAATGAAAACTCTTATTGATGGTCAAGGACAGTAATTGTGGGGGTTTCACTTATTGAACTATTCCTGG
>28326 gene=DLOOP_location=mitochondrion_Organims= Cirostoma jordani_Sample locality= Petatan_Country=Mexico
ACTACTCTTTGCCGGATTCTGCCTCGTATGTACTTTAGTGCATATATGTATTATCACCATTAAATTATATTAACCATATATTGGTACTAAAGTGGATATTGAACATTAATTAAACATAGCATTAATAATCACCAGATGGTGTAAGTGGACAAAGTACACAATAACAAGGTCCGACAAACGTTCAAGCAGGGATTATTATCACAGGAACAACATGCTGCCCACTTAAGCTGATTAATGTATGAGAGACCACCATCAGTTGATAACTTAATGAAAACTCTTATTGATGGTCAAGGACAGTAATTGTGGGGGTTTCACTTATTGAACTATTCCTGG
>35361 gene=DLOOP_location=mitochondrion_Organims= Cirostoma jordani_Sample locality= Petatan_Country=Mexico
ACTACTCTTTGCCGGATTCTGCCTCGTATGTACTTTAGTGCATATATGTATTATCACCATTAAATTATATTAACCATATATTGGTACTAAAGTGGATATTGAACATTAATTAAACATAGCATTAATAATCACCAGATGCTGTAAGTGGACAAAGTACACAATAACAAGGTCCGACAAACGTCCAAGCAGGGATTATTATCACAGGAACAACATGCTGCCCACTTAAGCTGATTAATGTATGAGAGACCACCATCAGTTGATAACTTAATGAAAACTCTTATTGATGGTCAAGGACAGTAATTGTGGGGGTTTCACTTATTGAACTATTCCTGG
>45681 gene=DLOOP_location=mitochondrion_Organims= Cirostoma jordani_Sample locality= Petatan_Country=Mexico
ACTACTCTTTGCCGGATTCTGCCTCGTATGTACTTTAGTGCATATATGTATTATCACCATTAAATTATATTAACCATATATTGGTACTAAAGTGGATATTGAACATTAATTAAACATAGCATTAATAATCACCAGATGGTGTAAGTGGACAAAGTACACAATAACAAGGTCCGACAAACGTTCAAGCAGGGATTATTATCACAGGAACAACATGCTGCCCACTTAAGCTGATTAATGTATGAGAGACCACCATCAGTTGATAACTTAATGAAAACTCTTATTGATGGTCAAGGACAGTAATTGTGGGGGTTTCACTTATTGAACTATTCCTGC
>45682 gene=DLOOP_location=mitochondrion_Organims= Cirostoma jordani_Sample locality= Petatan_Country=Mexico
ACTACTCTTTGCCGGATTCTGCCTCGTATGTACTTTAGTGCATATATGTATTATCACCATTAAATTATATTAACCATATATTGGTACTAAAGTGGATATTGAACATTAATTAAACATAGCATTAATAATCACCAGATGGTGTAAGTGGACAAAGTACACAATAACAAGGTCCGACAAACGTTCAAGCAGGGATTATTATCACAGGAACAACATGCTGCCCACTTAAGCTGATTAATGTATGAGAGACCACCATCAGTTGATAACTTAATGAAAACTCTTATTGATGGTCAAGGACAGTAATTGTGGGGGTTTCACTTATTGAACTATTCCTGG
>45683 gene=DLOOP_location=mitochondrion_Organims= Cirostoma jordani_Sample locality= Petatan_Country=Mexico
ACTACTCTTTGCCGGATTCTGCCTCGTATGTACTTTAGTGCATATATGTATTATCACCATTAAATTATATTAACCATATATTGGTACTAAAGTGGATATTGAACATTAATTAAACATAGCATTAATAATCACCAGATGCTGTAAGTGGACAAAGTACACAATAACAAGGTCCGACAAACGTCCAAGCAGGGATTATTATCACAGGAACAACATGCTGCCCACTTAAGCTGATTAATGTATGAGAGACCACCATCAGTTGATAACTTAATGAAAACTCTTATTGATGGTCAAGGACAGTAATTGTGGGGGTTTCACTTATTGAACTATTCCTGC
>45688 gene=DLOOP_location=mitochondrion_Organims= Cirostoma jordani_Sample locality= Petatan_Country=Mexico
ACTACTCTTTGCCGGATTCTGCCTCGTATGTACTTTAGTGCATATATGTATTATCACCATTAAATTATATTAACCATATATTGGTACTAAAGTGGATATTGAACATTAATTAAACATAGCATTAATAATCACCAGATGGTGTAAGTGGACAAAGTACACAATAACAAGGTCCGACAAACGTTCAAGCAGGGATTATTATCACAGGAACAACATGCTGCCCACTTAAGCTGATTAATGTATGAGAGACCACCATCAGTTGATAACTTAATGAAAACTCTTATTGATGGTCAAGGACAGTAATTGTGGGGGTTTCACTTATTGAACTATTCCTGG
>28309 gene=DLOOP_location=mitochondrion_Organims= Cirostoma jordani_Sample locality= Petatan_Country=Mexico
ACTACTCTTTGCCGGATTCTGCCTCGTATGTACTTTAGTGCATATATGTATTATCACCATTAAATTATATTAACCATATATTGGTACTAAAGTGGATATTGAACATTAATTAAACATAGCATTAATAATCACCAGATGGTGTAAGTGGACAAAGTACACAATAACAAGGTCCGACAAACGTTCAAGCAGGGATTATTATCACAGGAACAACATGCTGCCCACTTAAGCTGATTAATGTATGAGAGACCACCATCAGTTGATAACTTAATGAAAACTCTTATTGATGGTCAAGGACAGTAATTGTGGGGGTTTCACTTATTGAACTATTCCTGG
>28255 gene=DLOOP_location=mitochondrion_Organims= Cirostoma jordani_Sample locality= Los Negritos_Country=Mexico
ACTACTCTTTGCCGGATTCTGCCTCGTATGTACTTTAGTGCATATATGTATTATCACCATTAAATTATATTAACCATATATTGGTACTAAAGTGGATATTGAACATTAATTAAACATAGCATTAATAATCACCAGATGGTGTAAGTGGACAAAGTACACAATAACAAGGTCCGACAAACGTTCAAGCAGGGATTATTATCACAGGAACAACATGCTGCCCACTTAAGCTGATTAATGTATGAGAGACCACCATCAGTTGATAACTTAATGAAAACTCTTATTGATGGTCAAGGACAGTAATTGTGGGGGTTTCACTTATTGAACTATTCCTGG
>28256 gene=DLOOP_location=mitochondrion_Organims= Cirostoma jordani_Sample locality= Los Negritos_Country=Mexicoa
ACTACTCTTTGCCGGATTCTGCCTCGTATGTACTTTAGTGCATATATGTATTATCACCATTAAATTATATTAACCATATATTGGTACTAAAGTGGATATTGAACATTAATTAAACATAGCATTAATAATCACCAGATGCTGTAAGTGGACAAAGTACACAATAACAAGGTCCGACAAACGTCCAAGCAGGGATTATTATCACAGGAACAACATGCTGCCCACTTAAGCTGATTAATGTATGAGAGACCACCATCAGTTGATAACTTAATGAAAACTCTTATTGATGGTCAAGGACAGTAATTGTGGGGGTTTCACTTATTGAACTATTCCTGG
>35570 gene=DLOOP_location=mitochondrion_Organims= Cirostoma jordani_Sample locality= Los Negritos_Country=Mexicoa
ACTACTCTTTGCCGGATTCTGCCTCGTATGTACTTTAGTGCATATATGTATTATCACCATTAAATTATATTAACCATATATTGGTACTAAAGTGGATATTGAACATTAATTAAACATAGCATTAATAATCACCAGATGGTGTAAGTGGACAAAGTACACAATAACAAGGTCCGACAAACGTTCAAGCAGGGATTATTATCACAGGAACAACATGCTGCCCACTTAAGCTGATTAATGTATGAGAGACCACCATCAGTTGATAACTTAATGAAAACTCTTATTGATGGTCAAGGACAGTAATTGTGGGGGTTTCACTTATTGAACTATTCCTGG
>35573 gene=DLOOP_location=mitochondrion_Organims= Cirostoma jordani_Sample locality= Los Negritos_Country=Mexicoa
ACTACTCTTTGCCGGATTCTGCCTCGTATGTACTTTAGTGCATATATGTATTATCACCATTAAATTATATTAACCATATATTGGTACTAAAGTGGATATTGAACATTAATTAAACATAGCATTAATAATCACCAGATGGTGTAAGTGGACAAAGTACACAATAACAAGGTCCGACAAACGTTCAAGCAGGGATTATTATCACAGGAACAACATGCTGCCCACTTAAGCTGATTAATGTATGAGAGACCACCATCAGTTGATAACTTAATGAAAACTCTTATTGATGGTCAAGGACAGTAATTGTGGGGGTTTCACTTATTGAACTATTCCTGG
>35574 gene=DLOOP_location=mitochondrion_Organims= Cirostoma jordani_Sample locality= Los Negritos_Country=Mexicoa
ACTACTCTTTGCCGGATTCTGCCTCGTATGTACTTTAGTGCATATATGTATTATCACCATTAAATTATATTAACCATATATTGGTACTAAAGTGGATATTGAACATTAATTAAACATAGCATTAATAATCACCAGATGGTGTAAGTGGACAAAGTACACAATAACAAGGTCCGACAAACGTTCAAGCAGGGATTATTATCACAGGAACAACATGCTGCCCACTTAAGCTGATTAATGTATGAGAGACCACCATCAGTTGATAACTTAATGAAAACTCTTATTGATGGTCAAGGACAGTAATTGTGGGGGTTTCACTTATTGAACTATTCCTGG
>28141 gene=DLOOP_location=mitochondrion_Organims= Cirostoma jordani_Sample locality= San Juanico_Country=Mexico
ACTACTCTTTGCCGGATTCTGCCTCGTATGTACTTTAGTGCATATATGTATTATCACCATTAAATTATATTAACCATATATTGGTACTAAAGTGGATATTGAACATTAATTAAACATAGCATTAATAATCACCAGATGGTGTAAGTGGACAAAGTACACAATAACAAGGTCCGACAAACGTTCAAGCAGGGATTATTATCACAGGAACAACATGCTGCCCACTTAAGCTGATTAATGTATGAGAGACCACCATCAGTTGATAACTTAATGAAAACTCTTATTGATGGTCAAGGACAGTAATTGTGGGGGTTTCACTTATTGAACTATTCCTGG
>28142 gene=DLOOP_location=mitochondrion_Organims= Cirostoma jordani_Sample locality= San Juanico_Country=Mexico
ACTACTCTTTGACGGATTCTGCCTCGTATGTACTTTAGTGCATATATGTATTATCACCATTAAATTATATTAACCATATATTGGTACTAAAGTGGATATTGAACATTAATTAAACATAGCATTAATAATCACCAGATGGTGTAAGTGGACAAAGTACACAATAACAAGGTCCGACAAACGTTCAAGCAGGGATTATTATCACAGGAACAACATGCTGCCCACTTAAGCTGATTAATGTATGAGAGACCACCATCAGTTGATAACTTAATGAAAACTCTTATTGATGGTCAAGGACAGTAATTGTGGGGGTTTCACTTATTGAACTATTCCTGG
>28143 gene=DLOOP_location=mitochondrion_Organims= Cirostoma jordani_Sample locality= San Juanico_Country=Mexico
ACTACTCTTTGAAGGATTCTGCCTCGTATGTACTTTAGTGCATATATGTATTATCACCATTAAATTATATTAACCATATATTGGTACTAAAGTGGATATTGAACATTAATTAAACATAGCATTAATAATCACCAGATGGTGTAAGTGGACAAAGTACACAATAACAAGGTCCGACAAACGTTCAAGCAGGGATTATTATCACAGGAACAACATGCTGCCCACTTAAGCTGATTAATGTATGAGAGACCACCATCAGTTGATAACTTAATGAAAACTCTTATTGATGGTCAAGGACAGTAATTGTGGGGGTTTCACTTATTGAACTATTCCTGG
>28144 gene=DLOOP_location=mitochondrion_Organims= Cirostoma jordani_Sample locality= San Juanico_Country=Mexico
ACTACTCTTTGAAGGATTCTGCCTCGTATGTACTTTAGTGCATATATGTATTATCACCATTAAATTATATTAACCATATATTGGTACTAAAGTGGATATTGAACATTAATTAAACATAGCATTAATAATCACCAGATGGTGTAAGTGGACAAAGTACACAATAACAAGGTCCGACAAACGTTCAAGCAGGGATTATTATCACAGGAACAACATGCTGCCCACTTAAGCTGATTAATGTATGAGAGACCACCATCAGTTGATAACTTAATGAAAACTCTTATTGATGGTCAAGGACAGTAATTGTGGGGGTTTCACTTATTGAACTATTCCTGG
>28145 gene=DLOOP_location=mitochondrion_Organims= Cirostoma jordani_Sample locality= San Juanico_Country=Mexico
ACTACTCTTTGCCGGATTCTGCCTCGTATGTACTTTAGTGCATATATGTATTATCACCATTAAATTATATTAACCATATATTGGTACTAAAGTGGATATTGAACATTAATTAAACATAGCATTAATAATCACCAGATGGTGTAAGTGGACAAAGTACACAATAACAAGGTCCGACAAACGTTCAAGCAGGGATTATTATCACAGGAACAACATGCTGCCCACTTAAGCTGATTAATGTATGAGAGACCACCATCAGTTGATAACTTAATGAAAACTCTTATTGATGGTCAAGGACAGTAATTGTGGGGGTTTCACTTATTGAACTATTCCTGG
>23963 gene=DLOOP_location=mitochondrion_Organims= Cirostoma jordani_Sample locality= Andocutin_Country=Mexico
ACTACTCTTTGCCGGATTCTGCCTCGTATGTACTTTAGTGCATATATGTATTATCACCATTAAATTATATTAACCATATATTGGTACTAAAGTGGATATTGAACATTAATTAAACATAGCATTAATAATCACCAGATGGTGTAAGTGGACAAAGTACACAATAACAAGGTCCGACAAACGTTCAAGCAGGGATTATTATCACAGGAACAACATGCTGCCCACTTAAGCTGATTAATGTATGAGAGACCACCATCAGTTGATAACTTAATGAAAACTCTTATTGATGGTCAAGGACAGTAATTGTGGGGGTTTCACTTGTTGAACTATTCCTGG
>23964 gene=DLOOP_location=mitochondrion_Organims= Cirostoma jordani_Sample locality= Andocutin_Country=Mexico
ACTACTCTTTGCCGGATTCTGCCTCGTATGTACTTTAGTGCATATATGTATTATCACCATTAAATTATATTAACCATATATTAGTACTAAAGTGGATACTGAACATTAATTAAACATAGCATTAATAATCACCAGATGGTGTAAGTGGACAAAGTACACAATAACAAGGTCCGACAAACGTTCAAGCAGGGATTATTATCACAGGAACAACATGCTGCCCACTTAAGCTGATTAATGTATGAGAGACCACCATCAGTTGATAACTTAATGAAAACTCTTATTGATGGTCAAGGACAGTAATTGTGGGGGTTTCACTTATTGAACTATTCCTGG
>23966 gene=DLOOP_location=mitochondrion_Organims= Cirostoma jordani_Sample locality= Andocutin_Country=Mexico
ACTACTCTTTGCCGGATTCTGCCTCGTATGTACTTTAGTGCATATATGTATTATCACCATTAAATTATATTAACCATATATTGGTACTAAAGTGGATATTGAACATTAATTAAACATAGCATTAATAATCACCAGATAGTGTAAGTGGACAAAGTACACAATAACAAGGTCCGACAAACGTTCAAGCAGGGATTATTATCACAGGAACAACATGCTGCCCACTTAAGCTGATTAATGTATGAGAGACCACCATCAGTTGATAACTTAATGAAAACTCTTATTGATGGTCAAGGACAGTAATTGTGGGGGTTTCACTTATTGAACTATTCCTGG
>23968 gene=DLOOP_location=mitochondrion_Organims= Cirostoma jordani_Sample locality= Andocutin_Country=Mexico
ACTACTCTTTGCcGGATTCTGCCTCGTATGTACTTTAGTGCATATATGTATTATCACCATTAAATTATATTAACCATATATTAGTACTAAAGTGGATACTGAACATTAATTAAACATAGCATTAATAATCACCAGATGGTGTAAGTGGACAAAGTACACAATAACAAGGTCCGACAAACGTTCAAGCAGGGATTATTATCACAGGAACAACATGCTGCCCACTTAAGCTGATTAATGTATGAGAGACCACCATCAGTTGATAACTTAATGAAAACTCTTATTGATGGTCAAGGACAGTAATTGTGGGGGTTTCACTTATTGAACTATTCCTGG
>23969 gene=DLOOP_location=mitochondrion_Organims= Cirostoma jordani_Sample locality= Andocutin_Country=Mexico
ACTACTCTTTGCCGGATTCTGCCTCGTATGTACTTTAGTGCATATATGTATTATCACCATTAAATTATATTAACCATATATTAGTACTAAAGTGGATATTGAACATTAATTAAACATAGCATTAATAATCACCAGATGGTGTAAGTGGACAAAGTACACAATAACAAGGTCCGACAAACGTTCAAGCGGGGGTTATTATCACAGGAACAACATGCTGCCCACTTAAGCTGATTAATGTATGAGAGACCACCATCAGTTGATAACTTAATGAAAACTCTTATTGATGGTCAAGGACAGTAATTGTGGGGGTTTCACTTATTGAACTATTCCTGG
>49887 gene=DLOOP_location=mitochondrion_Organims= Cirostoma jordani_Sample locality= Huingo_Country=Mexico
ACTACTCTTTGCCGGATTCTGCCTCGTATGTACTTTAGTGCATATATGTATTATCACCATTAAATTATATTAACCATATATTAGCACTAAAGTGGATACTGAACATTAATTAAACATAGCATTAATAATCACCAGATGGTGTAAGTGGACAAAGTACACAATAACAAGGTCCGACAAACGTTCAAGCAGGGATTATTATCACAGGAACAACATGCTGCCCACTTAAGCTGATTAATGTATGAGAGACCACCATCAGTTGATAACTTAATGAAAACTCTTATTGATGGTCAAGGACAGTAATTGTGGGGGTTTCACTTATTGAACTATTCCTGG
>49888 gene=DLOOP_location=mitochondrion_Organims= Cirostoma jordani_Sample locality= Huingo_Country=Mexico
ACTACTCTTTGCCGGATTCTGCCTCGTATGTACTTTAGTGCATATATGTATTATCACCATTAAATTATATTAACCATATATTGGTACTAAAGTGGATATTGAACATTAATTAAACATAGCATTAATAATCACCAGATGATGTAAGTGGACAAAGTACACAATAACAAGGTCCGACAAACGTTCAAGCAGGGATTATTATCACAGGAACAACATGCTGCCCACTTAAGCTGATTAATGTATGAGAGACCACCATCAGTTGATAACTTAATGAAAACTCTTATTGATGGTCAAGGACAGTAATTGTGGGGGTTTCACTTATTGAACTATTCCTGG
>49889 gene=DLOOP_location=mitochondrion_Organims= Cirostoma jordani_Sample locality= Huingo_Country=Mexico
ACTACTCTTTGCCGGATTCTGCCTCGTATGTACTTTAGTGCATATATGTATTATCACCATTAAATTATATTAACCATATATTAGCACTAAAGTGGATACTGAACATTAATTAAACATAGCATTAATAATCACCAGATGGTGTAAGTGGACAAAGTACACAATAACAAGGTCCGACAAACGTTCAAGCAGGGATTATTATCACAGGAACAACATGCTGCCCACTTAAGCTGATTAATGTATGAGAGACCACCATCAGTTGATAACTTAATGAAAACTCTTATTGATGGTCAAGGACAGTAATTGTGGGGGTTTCACTTATTGAACTATTCCTGG
>49890 gene=DLOOP_location=mitochondrion_Organims= Cirostoma jordani_Sample locality= Huingo_Country=Mexico
ACTACTCTTTGCCGGATTCTGCCTCGTATGTACTTTAGTGCATATATGTATTATCACCATTAAATTATATTAACCATATATTGGTACTAAAGTGGATATTGAACATTAATTAAACATAGCATTAATAATCACCAGATGGTGTAAGTGGACAAAGTACACAATAACAAGGTCCGACAAACGTTCAAGCAGGGATTATTATCACAGGAACAACATGCTGCCCACTTAAGCTGATTAATGTATGAGAGACCACCATCAGTTGATAACTTAATGAAAACTCTTATTGATGGTCAAGGACAGTAATTGTGGGGGTTTCACTTGTTGAACTATTCCTGG
>49891 gene=DLOOP_location=mitochondrion_Organims= Cirostoma jordani_Sample locality= Huingo_Country=Mexico
ACTACTCTTTGCCGGATTCTGCCTCGTATGTACTTTAGTGCATATATGTATTATCACCATTAAATTATATTAACCATATATTGGTACTAAAGTGGATATTGAACATTAATTAAACATAGCATTAATAATCACCAGATGGTGTAAGTGGACAAAGTACACAATAACAAGGTCCGACAAACGTTCAAGCAGGGATTATTATCACAGGAACAACATGCTGCCCACTTAAGCTGATTAATGTATGAGAGACCACCATCAGTTGATAACTTAATGAAAACTCTTATTGATGGTCAAGGACAGTAATTGTGGGGGTTTCACTTGTTGAACTATTCCTGG
>45485 gene=DLOOP_location=mitochondrion_Organims= Cirostoma jordani_Sample locality= Sengio_Country=Mexico
ACTACTCTTTGCCGGATTCTGCCTCGTATGTACTTTAGTGCATATATGTATTATCACCATTAAATTATATTAACCATATATTAGTACTAAAGTGGATATTGAACATTAATTAAACATAGCATTAATAATCACCAGATGGTGTAAGTGGACAAAGTACACAATAACAAGGTCCGACAAACGTTCAAGCGAGGGTTATTATCACAGGAACAACATGCTGCCCACTTAAGCTGATTAATGTATGAGAGACCACCATCAGTTGATAACTTAATGAAAACTCTTATTGATGGTCAAGGACAGTAATTGTGGGGGTTTCACTTATTGAACTATTCCTGG
>45486 gene=DLOOP_location=mitochondrion_Organims= Cirostoma jordani_Sample locality= Sengio_Country=Mexico
actacTCTTTGCCGGATTCGGCCTCGTATGTACTTTAGAGCaTATATGTATTATCACCATTAAATTATATTAACCATATATTAATACTAAAGTGGATAtTGAACATTAATTAAACATAGCATTAATAATCACCAAATGGTGTAAGTGGACAAAGTACACAATAACAAGGTCCGACCAACGTTCAAGCGaGGGTTATTATCACAGGAACAACATGCTGCCCACTTAAGCTGATTAATGTATGAGAGACCACCATCAGTTGATAACTTAATGAAAACTCTTATTGATGGTCAAGGACAGTAATTGTGGGGGTTTCACTTATTGAACTATTCCTGG
>45487 gene=DLOOP_location=mitochondrion_Organims= Cirostoma jordani_Sample locality= Sengio_Country=Mexico
ACTACTCTTTGCCGGATTCGGCCTCGTATGTACTTTAGTGCATATATGTATTATCACCATTAAATTATATTAACCATATATTAGTACTAAAGTGGATATTGAACATTAATTAAACATAGCATTAATAATCACCAAATGGTGTAAGTGGACAAAGTACACAATAACAAGGTCCGACAAACGTTCAAGCGGGGGTTATTATCACAGGAACAACATGCTGCCCACTTAATCTGATTAATGTATGAGAGACCACCATCAGTTGATAACTTAATGAAAACTCTTATTGATGGTCAAGGACAGTAATTGTGGGGGTTTCACTTATTGAACTATTCCTGG
>45488 gene=DLOOP_location=mitochondrion_Organims= Cirostoma jordani_Sample locality= Sengio_Country=Mexico
ACTACTCTTTGCCGGATTCGGCCTCGTATGTACTTTAGTGCATATATGTATTATCACCATTAAATTATATTAACCATATATTAGTACTAAAGTGGATATTGAACATTAATTAAACATAGCATTAATAATCACCAGATGGTGTAAGTGGACAAAGTACACAATAACAAGGTCCGACAAACGTTCAAGCGGGGGTTATTATCACAGGAACAACATGCTGCCCACTTAATCTGATTAATGTATGAGAGACCACCATCAGTTGATAACTTAATGAAAACTCTTATTGATGGTCAAGGACAGTAATTGTGGGGGTTTCACTTATTGAACTATTCCTGG
>49555 gene=DLOOP_location=mitochondrion_Organims= Cirostoma jordani_Sample locality= Orandino_Country=Mexico
ACTACTCTTTGCCGGATTCTGCCTCGTATGTACTTTAGTGCATATATGTATTATCACCATTAAATTATATTAACCATATATTGGTACTAAAGTGGATATTGAACATTAATTAAACATAGCATTAATAATCACCAGATGGTGTAAGTGGACAAAGTACACAATAACAAGGTCCGACAAACGTTCAAGCAGGGATTATTATCACAGGAACAACATGCTGCCCACTTAAGCTGATTAATGTATGAGAGACCACCATCAGTTGATAACTTAATGAAAACTCTTATTGATGGTCAAGGACAGTAATTGTGGGGGTTTCACTTATTGAACTATTCCTGG
>49556 gene=DLOOP_location=mitochondrion_Organims= Cirostoma jordani_Sample locality= Orandino_Country=Mexico
ACTACTCTTTGCCGGATTCGGCCTCGTATGTACTTTAGTGCATATATGTATTATCACCATTAAATTATATTAACCATATATTGGTACTAAAGTGGATATTGAACATTAATTAAACATAGCATTAATAATCACCAGATGGTGTAAGTGGACAAAGTACGCAATAACAAGGTCCGACAAACGTTCAAGCAGGGATTATTATCACAGGAACAACATGCTGCCCACTTAAGCTGATTAATGTATGAGAGACCACCATCAGTTGATAACTTAATGAAAACTCTTATTGATGGTCAAGGACAGTAATTGTGGGGGTTTCACTTATTGAACTATTCCTGG
>49557 gene=DLOOP_location=mitochondrion_Organims= Cirostoma jordani_Sample locality= Orandino_Country=Mexico
ACTACTCTTTGCCGGATTCTGCCTCGTATGTACTTTAGTGCATATATGTATTATCACCATTAAATTATATTAACCATATATTGGTACTAAAGTGGATATTGAACATTAATTAAACATAGCATTAATAATCACCAGATGGTGTAAGTGGACAAAGTACACAATAACAAGGTCCGACAAACGTTCAAGCAGGGATTATTATCACAGGAACAACATGCTGCCCACTTAAGCTGATTAATGTATGAGAGACCACCATCAGTTGATAACTTAATGAAAACTCTTATTGATGGTCAAGGACAGTAATTGTGGGGGTTTCACTTATTGAACTATTCCTGG
>49558 gene=DLOOP_location=mitochondrion_Organims= Cirostoma jordani_Sample locality= Orandino_Country=Mexico
ACTACTCTTTGCCGGATTCTGCCTCGTATGTACTTTAGTGCATATATGTATTATCACCATTAAATTATATTAACCATATATTGGTACTAAAGTGGATATTGAACATTAATTAAACATAGCATTAATAATCACCAGATGGTGTAAGTGGACAAAGTACACAATAACAAGGTCCGACAAACGTTCAAGCAGGGATTATTATCACAGGAACAACATGCTGCCCACTTAAGCTGATTAATGTATGAGAGACCACCATCAGTTGATAACTTAATGAAAACTCTTATTGATGGTCAAGGACAGTAATTGTGGGGGTTTCACTTATTGAACTATTCCTGG
>49559 gene=DLOOP_location=mitochondrion_Organims= Cirostoma jordani_Sample locality= Orandino_Country=Mexico
ACTACTCTTTGCCGGATTCTGCCTCGTATGTACTTTAGTGCATATATGTATTATCACCATTAAATTATATTAACCATATATTGGTACTAAAGTGGATATTGAACATTAATTAAACATAGCATTAATAATCACCAGATGGTGTAAGTGGACAAAGTACACAATAACAAGGTCCGACAAACGTTCAAGCAGGGATTATTATCACAGGAACAACATGCTGCCCACTTAAGCTGATTAATGTATGAGAGACCACCATCAGTTGATAACTTAATGAAAACTCTTATTGATGGTCAAGGACAGTAATTGTGGGGGTTTCACTTATTGAACTATTCCTGG
>49560 gene=DLOOP_location=mitochondrion_Organims= Cirostoma jordani_Sample locality= Orandino_Country=Mexico
ACTACTCTTTGCCGGATTCTGCCTCGTATGTACTTTAGTGCATATATGTATTATCACCATTAAATTATATTAACCATATATTGGTACTAAAGTGGATATTGAACATTAATTAAACATAGCATTAATAATCACCAGATGGTGTAAGTGGACAAAGTACACAATAACAAGGTCCGACAAACGTTCAAGCAGGGATTATTATCACAGGAACAACATGCTGCCCACTTAAGCTGATTAATGTATGAGAGACCACCATCAGTTGATAACTTAATGAAAACTCTTATTGATGGTCAAGGACAGTAATTGTGGGGGTTTCACTTATTGAACTATTCCTGG
>49561 gene=DLOOP_location=mitochondrion_Organims= Cirostoma jordani_Sample locality= Orandino_Country=Mexico
ACTACTCTTTGCCGGATTCTGCCTCGTATGTACTTTAGTGCATATATGTATTATCACCATTAAATTATATTAACCATATATTGGTACTAAAGTGGATATTGAACATTAATTAAACATAGCATTAATAATCACCAGATGGTGTAAGTGGACAAAGTACACAATAACAAGGTCCGACAAACGTTCAAGCAGGGATTATTATCACAGGAACAACATGCTGCCCACTTAAGCTGATTAATGTATGAGAGACCACCATCAGTTGATAACTTAATGAAAACTCTTATTGATGGTCAAGGACAGTAATTGTGGGGGTTTCACTTATTGAACTATTCCTGG
>49562 gene=DLOOP_location=mitochondrion_Organims= Cirostoma jordani_Sample locality= Orandino_Country=Mexico
ACTACTCTTTGCCGGATTCTGCCTCGTATGTACTTTAGTGCATATATGTATTATCACCATTAAATTATATTAACCATATATTGGTACTAAAGTGGATATTGAACATTAATTAAACATAGCATTAATAATCACCAGATGGTGTAAGTGGACAAAGTACACAATAACAAGGTCCGACAAACGTTCAAGCAGGGATTATTATCACAGGAACAACATGCTGCCCACTTAAGCTGATTAATGTATGAGAGACCACCATCAGTTGATAACTTAATGAAAACTCTTATTGATGGTCAAGGACAGTAATTGTGGGGGTTTCACTTATTGAACTATTCCTGG
>35342 gene=DLOOP_location=mitochondrion_Organims= Cirostoma jordani_Sample locality= Garabato_Country=Mexico
ACTACTCTTTGCCGGATTCTGCCTCGTATGTACTTTAGTGCATATATGTATTATCACCATTAAATTATATTAACCATATATTGGTACTAAAGTGGATATTGAACATTAATTAAACATAGCATTAATAATCACCAGATGGTGTAAGTGGACAAAGTACACAATAACAAGGTCCGACAAACGTTCAAGCAGGGATTATTATCACAGGAACAACATGCTGCCCACTTAAGCTGATTAATGTATGAGAGACCACCATCAGTTGATAACTTAATGAAAACTCTTATTGATGGTCAAGGACAGTAATTGTGGGGGTTTCACTTATTGAACTATTCCTGC
>35345 gene=DLOOP_location=mitochondrion_Organims= Cirostoma jordani_Sample locality= Garabato_Country=Mexico
ACTACTCTTTGCCGGATTCTGCCTCGTATGTACTTTAGTGCATATATGTATTATCACCATTAAATTATATTAACCATATATTGGTACTAAAGTGGATATTGAACATTAATTAAACATAGCATTAATAATCACCAGATGGTGTAAGTGGACAAAGTACACAATAACAAGGTCCGACAAACGTTCAAGCAGGGATTATTATCACAGGAACAACATGCTGCCCACTTAAGCTGATTAATGTATGAGAGACCACCATCAGTTGATAACTTAATGAAAACTCTTATTGATGGTCAAGGACAGTAATTGTGGGGGTTTCACTTATTGAACTATTCCTGC
>28070 gene=DLOOP_location=mitochondrion_Organims= Cirostoma jordani_Sample locality= Magdalena_Country=Mexico
ACTACTCTGTGAAGGATTCTGCCTCGTATGTACTTTAGTGCATATATGTATTATCACCATTAAATTATATTAACCATATATTGGTACTAAAGTGGATATTGAACATTAATTAAACATAGCATTAATAATCACCAGATGGTGTAAGTGGACAAAGTACACAATAACAAGGTCCGACAAACGTTCAAGCAGGGATTATTATCACAGGAACAACATGCTGCCCACTTAAGCTGATTAATGTATGAGAGACCACCATCAGTTGATAACTTAATGAAAACTCTTATTGATGGTCAAGGACAGTAATTGTGGGGGTTTCACTTATTGAACTATTCCTGG
>28071 gene=DLOOP_location=mitochondrion_Organims= Cirostoma jordani_Sample locality= Magdalena_Country=Mexico
ACTACTCTTTGACGGATTCTGCCTCGTATGTACTTTAGTGCATATATGTATTATCACCATTAAATTATATTAACCATATATTGGTACTAAAGTGGATATTGAACATTAATTAAACATAGCATTAATAATCACCAGATGGTGTAAGTGGACAAAGTACACAATAACAAGGTCCGACAAACGTTCAAGCAGGGATTATTATCACAGGAACAACATGCTGCCCACTTAAGCTGATTAATGTATGAGAGACCACCATCAGTTGATAACTTAATGAAAACTCTTATTGATGGTCAAGGACAGTAATTGTGGGGGTTTCACTTATTGAACTATTCCTGG
>28072 gene=DLOOP_location=mitochondrion_Organims= Cirostoma jordani_Sample locality= Magdalena_Country=Mexico
ACTACTCTTTGCCGGATTCTGCCTCGTATGTACTTTAGTGCATATATGTATTATCACCATTAAATTATATTAACCATATATTGGTACTAAAGTGGATATTGAACATTAATTAAACATAGCATTAATAATCACCAGATGGTGTAAGTGGACAAAGTACACAATAACAAGGTCCGACAAACGTTCAAGCAGGGATTATTATCACAGGAACAACATGCTGCCCACTTAAGCTGATTAATGTATGAGAGACCACCATCAGTTGATAACTTAATGAAAACTCTTATTGATGGTCAAGGACAGTAATTGTGGGGGTTTCACTTATTGAACTATTCCTGG
>28073 gene=DLOOP_location=mitochondrion_Organims= Cirostoma jordani_Sample locality= Magdalena_Country=Mexico
ACTACTCTTTGCCGGATTCTGCCTCGTATGTACTTTAGTGCATATATGTATTATCACCATTAAATTATATTAACCATATATTGGTACTAAAGTGGATATTGAACATTAATTAAACATAGCATTAATAATCACCAGATGGTGTAAGTGGACAAAGTACACAATAACAAGGTCCGACAAACGTTCAAGCAGGGATTATTATCACAGGAACAACATGCTGCCCACTTAAGCTGATTAATGTATGAGAGACCACCATCAGTTGATAACTTAATGAAAACTCTTATTGATGGTCAAGGACAGTAATTGTGGGGGTTTCACTTATTGAACTATTCCTGG
>34214 gene=DLOOP_location=mitochondrion_Organims= Cirostoma jordani_Sample locality= Magdalena_Country=Mexico
ACTACTCTTTGCCGGATTCTGCCTCGTATGTACTTTAGTGCATATATGTATTATCACCATTAAATTATATTAACCATATATTGGTACTAAAGTGGATATTGAACATTAATTAAACATAGCATTAATAATCACCAGATGGTGTAAGTGGACAAAGTACACAATAACAAGGTCCGACAAACGTTCAAGCAGGGATTATTATCACAGGAACAACATGCTGCCCACTTAAGCTGATTAATGTATGAGAGACCACCATCAGTTGATAACTTAATGAAAACTCTTATTGATGGTCAAGGACAGTAATTGTGGGGGTTTCACTTATTGAACTATTCCTGG
>34215 gene=DLOOP_location=mitochondrion_Organims= Cirostoma jordani_Sample locality= Magdalena_Country=Mexico
ACTACTCTTTGCCGGATTCTGCCTCGTATGTACTTTAGTGCATATATGTATTATCACCATTAAATTATATTAACCATATATTGGTACTAAAGTGGATATTGAACATTAATTAAACATAGCATTAATAATCACCAGATGGTGTAAGTGGACAAAGTACACAATAACAAGGTCCGACAAACGTTCAAGCAGGGATTATTATCACAGGAACAACATGCTGCCCACTTAAGCTGATTAATGTATGAGAGACCACCATCAGTTGATAACTTAATGAAAACTCTTATTGATGGTCAAGGACAGTAATTGTGGGGGTTTCACTTATTGAACTATTCCTGG
>34216 gene=DLOOP_location=mitochondrion_Organims= Cirostoma jordani_Sample locality= Magdalena_Country=Mexico
ACTACTCTTTGCCGGATTCTGCCTCGTATGTACTTTAGTGCATATATGTATTATCACCATTAAATTATATTAACCATATATTGGTACTAAAGTGGATATTGAACATTAATTAAACATAGCATTAATAATCACCAGATGGTGTAAGTGGACAAAGTACACAATAACAAGGTCCGACAAACGTTCAAGCAGGGATTATTATCACAGGAACAACATGCTGCCCACTTAAGCTGATTAATGTATGAGAGACCACCATCAGTTGATAACTTAATGAAAACTCTTATTGATGGTCAAGGACAGTAATTGTGGGGGTTTCACTTATTGAACTATTCCTGG
>6191 gene=DLOOP_location=mitochondrion_Organims= Cirostoma jordani_Sample locality= Angamacutiro_Country=Mexico
ACTACTCTTTGCCGGATTCTGCCTCGTATGTACTTTAGTGCATATATGTATTATCACCATTAAATTATATTAACCATATATTAGTACTAAAGTGGATATTGAACATTAATTAAACATAGCATTAATAATCACCAGATGGTGTAAGTGGACAAAGTACACAATAACAAGGTCCGACAAACGTTCAAGCGGGGGTTATTATCACAGGAACAACATGCTGCCCACTTAAGCTGATTAATGTATGAGAGACCACCATCAGTTGATAACTTAATGAAAACTCTTATTGATGGTCAAGGACAGTAATTGTGGGGGTTTCACTTATTGAACTATTCCTGG
>10417 gene=DLOOP_location=mitochondrion_Organims= Cirostoma jordani_Sample locality= Angamacutiro_Country=Mexico
ACTACTCTTTGCCGGATTCTGCCTCGTATGTACTTTAGTGCATATATGTATTATCACCATTAAATTATATTAACCATATATTGGTACTAAAGTGGATATTGAACATTAATTAAACATAGCATTAATAATCACCAGATGGTGTAAGTGGACAAAGTACACAATAACAAGGTCCGACAAACGTTCAAGCAGGGATTATTATCACAGGAACAACATGCTGCCCACTTAAGCTGATTAATGTATGAGAGACCACCATCAGTTGATAACTTAATGAAAACTCTTATTGATGGTCAAGGACAGTAATTGTGGGGGTTTCACTTGTTGAACTATTCCTGG
>10418 gene=DLOOP_location=mitochondrion_Organims= Cirostoma jordani_Sample locality= Angamacutiro_Country=Mexico
ACTACTCTTTGCCGGATTCTGCCTCGTATGTACTTTAGTGCATATATGTATTATCACCATTAAATTATATTAACCATATATTAGTACTAAAGTGGATATTGAACATTAATTAAACATAGCATTAATAATCACCAGATGGTGTAAGTGGACAAAGTACACAATAACAAGGTCCGACAAACGTTCAAGCGGGGGTTATTATCACAGGAACAACATGCTGCCCACTTAAGCTGATTAATGTATGAGAGACCACCATCAGTTGATAACTTAATGAAAACTCTTATTGATGGTCAAGGACAGTAATTGTGGGGGTTTCACTTATTGAACTATTCCTGG
>4919 gene=DLOOP_location=mitochondrion_Organims= Cirostoma jordani_Sample locality= Neutla_Country=Mexico
ACTACTCTTTGCCGGATTCTGCCTCGTATGTACTTTAGTGCATATATGTATTATCACCATTAAATTATATTAACCATATATTGGTACTAAAGTGGATATTGAACATTAATTAAACATAGCATTAATAATCACCAGATGATGTAAGTGGACAAAGTACACAATAACAAGGTCCGACAAACGTTCAAGCAGGGATTATTATCACAGGAACAACATGCTGCCCACTTAAGCTGATTAATGTATGAGAGACCACCATCAGTTGATAACTTAATGAAAACTCTTATTGATGGTCAAGGACAGTAATTGTGGGGGTTTCACTTATTGAACTATTCCTGC
>49903 gene=DLOOP_location=mitochondrion_Organims= Cirostoma jordani_Sample locality= Leon_Country=Mexico
ACTACTCTTTGCCGGATTCTGCCTCGTATGTACTTTAGTGCATATATGTATTATCACCATTAAATTATATTAACCATATATTGGTACTAAAGTGGATATTGAACATTAATTAAACATAGCATTAATAATCACCAGATGATGTAAGTGGACAAAGTACACAATAACAAGGTCCGACAAACGTTCAAGCAGGGATTATTATCACAGGAACAACATGCTGCCCACTTAAGCTGATTAATGTATGAGAGACCACCATCAGTTGATAACTTAATGAAAACTCTTATTGATGGTCAAGGACAGTAATTGTGGGGGTTTCACTTATTGAACTATTCCTGG
>49904 gene=DLOOP_location=mitochondrion_Organims= Cirostoma jordani_Sample locality= Leon_Country=Mexico
ACTACTCTTTGCCGGATTCTGCCTCGTATGTACTTTAGTACATATATGTATTATCACCATTAAATTATATTAACCATATATTGGTACTAAAGTGGATATTGAACATTAATTAAACATAGCATTAATAATCACCAGATGGTGTAAGTGGACAAAGTACACAATAACAAGGTCCGACAAACGTTCAAGCAGGGATTATTATCACAGGAACAACATGCTGCCCACTTAAGCTGATTAATGTATGAGAGACCACCATCAGTTGATAACTTAATGAAAACTCTTATTGATGGTCAAGGACAGTAATTGTGGGGGTTTCACTTATTGAACTATTCCTGG
>49905 gene=DLOOP_location=mitochondrion_Organims= Cirostoma jordani_Sample locality= Leon_Country=Mexico
ACTACTCTTTGCCGGATTCTGCCTCGTATGTACTTTAGTGCATATATGTATTATCACCATTAAATTATATTAACCATATATTGGTACTAAAGTGGATATTGAACATTAATTAAACATAGCATTAATAATCACCAGATGGTGTAAGTGGACAAAGTACACAATAACAAGGTCCGACAAACGTTCAAGCAGGGATTATTATCACAGGAACAACATGCTGCCCACTTAACCTGATTAATGTATGAGAGACCACCATCAGTTGATAACTTAATGAAAACTCTTATTGATGGTCAAGGACAGTAATTGTGGGGGTTTCACTTATTGAACTATTCCTGG
>49906 gene=DLOOP_location=mitochondrion_Organims= Cirostoma jordani_Sample locality= Leon_Country=Mexico
ACTACTCTTTGCCGGATTCTGCCTCGTATGTACTTTAGTGCATATATGTATTATCACCATTAAATTATATTAACCATATATTGGTACTAAAGTGGATATTGAACATTAATTAAACATAGCATTAATAATCACCAGATGGTGTAAGTGGACAAAGTACACAATAACAAGGTCCGACAAACGTTCAAGCAGGGATTATTATCACAGGAACAACATGCTGCCCACTTAACCTGATTAATGTATGAGAGACCACCATCAGTTGATAACTTAATGAAAACTCTTATTGATGGTCAAGGACAGTAATTGTGGGGGTTTCACTTATTGAACTATTCCTGG
>49907 gene=DLOOP_location=mitochondrion_Organims= Cirostoma jordani_Sample locality= Leon_Country=Mexico
ACTACTCTTTGCCGGATTCTGCCTCGTATGTACTTTAGTGCATATATGTATTATCACCATTAAATTATATTAACCATATATTGGTACTAAAGTGGATATTGAACATTAATTAAACATAGCATTAATAATCACCAGATGATGTAAGTGGACAAAGTACACAATAACAAGGTCCGACAAACGTTCAAGCAGGGATTATTATCACAGGAACAACATGCTGCCCACTTAAGCTGATTAATGTATGAGAGACCACCATCAGTTGATAACTTAATGAAAACTCTTATTGATGGTCAAGGACAGTAATTGTGGGGGTTTCACTTATTGAACTATTCCTGG
>49908 gene=DLOOP_location=mitochondrion_Organims= Cirostoma jordani_Sample locality= Leon_Country=Mexico
ACTACTCTTTGCCGGATTCTGCCTCGTATGTACTTTAGTGCATATATGTATTATCACCATTAAATTATATTAACCATATATTGGTACTAAAGTGGATATTGAACATTAATTAAACATAGCATTAATAATCACCAGATGGTGTAAGTGGACAAAGTACACAATAACAAGGTCCGACAAACGTTCAAGCAGGGATTATTATCACAGGAACAACATGCTGCCCACTTAACCTGATTAATGTATGAGAGACCACCATCAGTTGATAACTTAATGAAAACTCTTATTGATGGTCAAGGACAGTAATTGTGGGGGTTTCACTTATTGAACTATTCCTGG
>49909 gene=DLOOP_location=mitochondrion_Organims= Cirostoma jordani_Sample locality= Leon_Country=Mexico
ACTACTCTTTGCCGGATTCTGCCTCGTATGTACTTTAGTGCATATATGTATTATCACCATTAAATTATATTAACCATATATTGGTACTAAAGTGGATATTGAACATTAATTAAACATAGCATTAATAATCACCAGATGGTGTAAGTGGACAAAGTACACAATAACAAGGTCCGACAAACGTTCAAGCAGGGATTATTATCACAGGAACAACATGCTGCCCACTTAACCTGATTAATGTATGAGAGACCACCATCAGTTGATAACTTAATGAAAACTCTTATTGATGGTCAAGGACAGTAATTGTGGGGGTTTCACTTATTGAACTATTCCTGG
>49910 gene=DLOOP_location=mitochondrion_Organims= Cirostoma jordani_Sample locality= Leon_Country=Mexico
ACTACTCTTTGCCGGATTCTGCCTCGTATGTACTTTAGTGCATATATGTATTATCACCATTAAATTATATTAACCATATATTGGTACTAAAGTGGATATTGAACATTAATTAAACATAGCATTAATAATCACCAGATGGTGTAAGTGGACAAAGTACACAATAACAAGGTCCGACAAACGTTCAAGCAGGGATTATTATCACAGGAACAACATGCTGCCCACTTAACCTGATTAATGTATGAGAGACCACCATCAGTTGATAACTTAATGAAAACTCTTATTGATGGTCAAGGACAGTAATTGTGGGGGTTTCACTTATTGAACTATTCCTGG
>49911 gene=DLOOP_location=mitochondrion_Organims= Cirostoma jordani_Sample locality= Leon_Country=Mexico
ACTACTCTTTGCCGGATTCTGCCTCGTATGTACTTTAGTGCATATATGTATTATCACCATTAAATTATATTAACCATATATTGGTACTAAAGTGGATATTGAACATTAATTAAACATAGCATTAATAATCACCAGATGGTGTAAGTGGACAAAGTACACAATAACAAGGTCCGACAAACGTTCAAGCAGGGATTATTATCACAGGAACAACATGCTGCCCACTTAACCTGATTAATGTATGAGAGACCACCATCAGTTGATAACTTAATGAAAACTCTTATTGATGGTCAAGGACAGTAATTGTGGGGGTTTCACTTATTGAACTATTCCTGG
>49912 gene=DLOOP_location=mitochondrion_Organims= Cirostoma jordani_Sample locality= Leon_Country=Mexico
ACTACTCTTTGCCGGATTCTGCCTCGTATGTACTTTAGTACATATATGTATTATCACCATTAAATTATATTAACCATATATTGGTACTAAAGTGGATATTGAACATTAATTAAACATAGCATTAATAATCACCAGATGGTGTAAGTGGACAAAGTACACAATAACAAGGTCCGACAAACGTTCAAGCAGGGATTATTATCACAGGAACAACATGCTGCCCACTTAAGCTGATTAATGTATGAGAGACCACCATCAGTTGATAACTTAATGAAAACTCTTATTGATGGTCAAGGACAGTAATTGTGGGGGTTTCACTTATTGAACTATTCCTGG
>49897 gene=DLOOP_location=mitochondrion_Organims= Cirostoma jordani_Sample locality= Taretan_Country=Mexico
ACTACTCTTTGCCGGATTCTGCCTCGTATGTACTTTAGTGCATATATGTATTATCACCATTAAATTATATTAACCATATATTGGTACTAAAGTGGATATTGAACATTAATTAAACATAGCATTAATAATCACCAGATGGTGTAAGTGGACAAAGTACACAATAACAAGGTCCGACAAACGTCCAAGCAGGGATTATTATCACAGGAACAACATGCTGCCCACTTAAGCTGATTAATGTATGAGAGACCACCATCAGTTGATAACTTAATGAAAACTCTTATTGATGGTCAAGGACAGTAATTGTGGGGGTTTCACTTGTTGAACTATTCCTGG
>49898 gene=DLOOP_location=mitochondrion_Organims= Cirostoma jordani_Sample locality= Taretan_Country=Mexico
ACTACTCTTTGCCGGATTCTGCCTCGTATGTACTTTAGTGCATATATGTATTATCACCATTAAATTATATTAACCATATATTGGTACTAAAGTGGATATTGAACATTAATTAAACATAGCATTAATAATCACCAGATAGTGTAAGTGGACAAAGTACACAATAACAAGGTCCGACAAACGTTCAAGCAGGGATTATTATCACAGGAACAACATGCTGCCCACTTAAGCTGATTAATGTATGAGAGACCACCATCAGTTGATAACTTAATGAAAACTCTTATTGATGGTCAAGGACAGTAATTGTGGGGGTTTCACTTATTGAACTATTCCTGG
>49959 gene=DLOOP_location=mitochondrion_Organims= Cirostoma jordani_Sample locality= San Francisco del Rincon_Country=Mexico
ACTACTCTTTGCCGGATTCTGCCTCGTATGTACTTTAGTGCATATATGTATTATCACCATTAAATTATATTAACCATATATTGGTACTAAAGTGGATATTGAACATTAATTAAACATAGCATTAATAATCACCAGATGGTGTAAGTGGACAAAGTACACAATAACAAGGTCCGACAAACGTTCAAGCAGGGATTATTATCACAGGAACAACATGCTGCCCACTTAACCTGATTAATGTATGAGAGACCACCATCAGTTGATAACTTAATGAAAACTCTTATTGATGGTCAAGGACAGTAATTGTGGGGGTTTCACTTACTGAACTATTCCTGG
>45769 gene=DLOOP_location=mitochondrion_Organims= Cirostoma jordani_Sample locality= Yuriria_Country=Mexico
ACTACTCTTTGCCGGATTCTGCCTCGTATGTACTTTAGTGCATATATGTATTATCACCATTAAATTATATTAACCATATATTGGTACTAAAGTGGATATTGAACATTAATTAAACATAGCATTAATAATCACCAGATGGTGTAAGTGGACAAAGTACACAATAACAAGGTCCGACAAACGTTCAAGCAGGGATTATTATCACAGGAACAACATGCTGCCCACTTAACCTGATTAATGTATGAGAGACCACCATCAGTTGATAACTTAATGAAAACTCTTATTGATGGTCAAGGACAGTAATTGTGGGGGTTTCACTTATTGAACTATTCCTGG
>45761 gene=DLOOP_location=mitochondrion_Organims= Cirostoma jordani_Sample locality= Yuriria_Country=Mexico
ACTACTCTTTGCCGGATTCTGCCTCGTATGTACTTTAGTGCATATATGTATTATCACCATTAAATTATATTAACCATATATTAGTACTAAAGTGGATATTGAACATTAATTAAACATAGCATTAATAATCACCAGATGGTGTAAGTGGACAAAGTACACAATAACAAGGTCCGACAAACGTTCAAGCAGGGATTATTATCACAGGAACAACATGCTGCCCACTTAAGCTGATTAATGTATGAGAGACCACCATCAGTTGATAACTTAATGAAAACTCTTATTGATGGTCAAGGACAGTAATTGTGGGGGTTTCACTTATTGAACTATTCCTGG
>45762 gene=DLOOP_location=mitochondrion_Organims= Cirostoma jordani_Sample locality= Yuriria_Country=Mexico
ACTACTCTTTGCCGGATTCTGCCTCGTATGTACTTTAGTGCATATATGTATTATCACCATTAAATTATATTAACCATATATTGGTACTAAAGTGGATATTGAACATTAATTAAACATAGCATTAATAATCACCAGATGATGTAAGTGGACAAAGTACACAATAACAAGGTCCGACAAACGTTCAAGCAGGGATTATTATCACAGGAACAACATGCTGCCCACTTAAGCTGATTAATGTATGAGAGACCACCATCAGTTGATAACTTAATGAAAACTCTTATTGATGGTCAAGGACAGTAATTGTGGGGGTTTCACTTATTGAACTATTCCTGG
>45763 gene=DLOOP_location=mitochondrion_Organims= Cirostoma jordani_Sample locality= Yuriria_Country=Mexico
ACTACTCTTTGCCGGATTCTGCCTCGTATGTACTTTAGTGCATATATGTATTATCACCATTAAATTATATTAACCATATATTAGTACTAAAGTGGATACTGAACATTAATTAAACATAGCATTAATAATCACCAGATGGTGTAAGTGGACAAAGTACACAATAACAAGGTCCGACAAACGTTCAAGCGGGGATTATTATCACAGGAACAACATGCTGCCCACTTAAGCTGATTAATGTATGAGAGACCACCATCAGTTGATAACTTAATGAAAACTCTTATTGATGGTCAAGGACAGTAATTGTGGGGGTTTCACTTATTGAACTATTCCTGG
>45764 gene=DLOOP_location=mitochondrion_Organims= Cirostoma jordani_Sample locality= Yuriria_Country=Mexico
ACTACTCTTTGCCGGATTCTGCCTCGTATGTACTTTAGTGCATATATGTATTATCACCATTAAATTATATTAACCATATATTGGTACTAAAGTGGATATTGAACATTAATTAAACATAGCATTAATAATCACCAGATGGTGTAAGTGGACAAAGTACACAATAACAAGGTCCGACAAACGTTCAAGCAGGGATTATTATCACAGGAACAACATGCTGCCCACTTAAGCTGATTAATGTATGAGAGACCACCATCAGTTGATAACTTAATGAAAACTCTTATTGATGGTCAAGGACAGTAATTGTGGGGGTTTCACTTATTGAACTATTCCTGG
>45765 gene=DLOOP_location=mitochondrion_Organims= Cirostoma jordani_Sample locality= Yuriria_Country=Mexico
ACTACTCTTTGCCGGATTCTGCCTCGTATGTACTTTAGTGCATATATGTATTATCACCATTAAATTATATTAACCATATATTGGTACTAAAGTGGATATTGAACATTAATTAAACATAGCATTAATAATCACCAGATGGTGTAAGTGGACAAAGTACACAATAACAAGGTCCGACAAACGTTCAAGCAGGGATTATTATCACAGGAACAACATGCTGCCCACTTAAGCTGATTAATGTATGAGAGACCACCATCAGTTGATAACTTAATGAAAACTCTTATTGATGGTCAAGGACAGTAATTGTGGGGGTTTCACTTATTGAACTATTCCTGG
>42760 gene=DLOOP_location=mitochondrion_Organims= Cirostoma jordani_Sample locality= Guapango_Country=Mexico
ACTACTCTTTGCCGGATTCTGCCTCGTATGTACTTTAGTGCATATATGTATTATCACCATTAAATTATATTAACCATATATTAGTACTAAAGTGGATATTGAACATTAATTAAACATAGCATTAATAATCACCAGATGGTGTAAGTGGACAAAGTACACAATAACAAGGTCCGACAAACGTTCAAGCAGGGATTATTATCACAGGAACAACATGCTGCCCACTTAAGCCGATTAATGTATGAGAGACCACCATCAGTTGATAACTTAATGAAAACTCTTATTGATGGTCAAGGACAGTAATTGTGGGGGTTTCACTTATTGAACTATTCCTGA
>42761 gene=DLOOP_location=mitochondrion_Organims= Cirostoma jordani_Sample locality= Guapango_Country=Mexico
ACAACTCTTTGCCGGATTCTGCCTCGTATGTACTTTAGTGCATGTATGTATTATCACCATTAAATTATATTAACCATATATTAGTACTAAAGTGGATATTGAACATTAATTAAACATAGCATTAATAATCACCAGATGGTGTAAGTGGACAAAGTACACAATAACAAGGTCCGACAAACGTTCAAGCAGGGATTATTATCACAGGAACAACATGCTGCCCACTTAAGCCGATTAATGTATGAGAGACCACCATCAGTTGATAACTTAATGAAAACTCTTATTGATGGTCAAGGACAGTAATTGTGGGGGTTTCACTTATTGAACTATTCCTGC
>42762 gene=DLOOP_location=mitochondrion_Organims= Cirostoma jordani_Sample locality= Guapango_Country=Mexico
ACTACTCTTTGCCGGATTCTGCCTCGTATGTACTTTAGTGCATGTATGTATTATCACCATTAAATTATATTAACCATATATTAGTACTAAAGTGGATATTGAACATTAATTAAACATAGCATTAATAATCACCAGATGGTGTAAGTGGACAAAGTACACAATAACAAGGTCCGACAAACGTTCAAGCAGGGATTATTATCACAGGAACAACATGCTGCCCACTTAAGCCGATTAATGTATGAGAGACCACCATCAGTTGATAACTTAATGAAAACTCTTATTGATGGTCAAGGACAGTAATTGTGGGGGTTTCACTTATTGAACTATTCCTGG
>42763 gene=DLOOP_location=mitochondrion_Organims= Cirostoma jordani_Sample locality= Guapango_Country=Mexico
ACTACTCTTTGCCGGATTCTGCCTCGTATGTACTTTAGTGCATATATGTATTATCACCATTAAATTATATTAACCATATATTAGTACTAAAGTGGATATTGAACATTAATTAAACATAGCATTAATAATCACCAGATGGTGTAAGTGGACAAAGTACACAATAACAAGGTCCGACAAACGTTCAAGCAGGGATTATTATCACAGGAACAACATGCTGCCCACTTAAGCCGATTAATGTATGAGAGACCACCATCAGTTGATAACTTAATGAAAACTCTTATTGATGGTCAAGGACAGTAATTGTGGGGGTTTCACTTATTGAACTATTCCTGG
>8731 gene=DLOOP_location=mitochondrion_Organims= Cirostoma jordani_Sample locality= Tepeji del Rio_Country=Mexico
ACTACTCTTTGCCGGATTCTGCCTCGTATGTACTTTAGTGCATGTATGTATTATCACCATTAAATTATATTAACCATATATTAGTACTAAAGTGGATATTGAACATTAATTAAACATAGCATTAATAATCACCAGATGGTGTAAGTGGACAAAGTACACAATAACAAGGTCCGACAAACGTTCAAGCAGGGATTATTATCACAGGAACAACATGCTGCCCACTTAAGCCGATTAATGTATGAGAGACCACCATCAGTTGATAACTTAATGAAAACTCTTATTGATGGTCAAGGACAGTAATTGTGGGGGTTTCACTTATTGAACTATTCCTGG
>8732 gene=DLOOP_location=mitochondrion_Organims= Cirostoma jordani_Sample locality= Tepeji del Rio_Country=Mexico
AGTACTCTGTGCCGGATTCTGCCTCGTATGTACTTTAGTGCATGTATGTATTATCACCATTAAATTATATTAACCATATATTAGTACTAAAGTGGATATTGAACATTAATTAAACATAGCATTAATAATCACCAGATGGTGTAAGTGGACAAAGTACACAATAACAAGGTCCGACAAACGTTCAAGCAGGGATTATTATCACAGGAACAACATGCTGCCCACTTAAGCCGATTAATGTATGAGAGACCACCATCAGTTGATAACTTAATGAAAACTCTTATTGATGGTCAAGGACAGTAATTGTGGGGGTTTCACTTATTGAACTATTCCTGG
>8733 gene=DLOOP_location=mitochondrion_Organims= Cirostoma jordani_Sample locality= Tepeji del Rio_Country=Mexico
ACTACTCTGTGCAGGATTCTGCCTCGTATGTACTTTAGTGCATGTATGTATTATCACCATTAAATTATATTAACCATATATTAGTACTAAAGTGGATATTGAACATTAATTAAACATAGCATTAATAATCACCAGATGGTGTAAGTGGACAAAGTACACAATAACAAGGTCCGACAAACGTTCAAGCAGGGATTATTATCACAGGAACAACATGCTGCCCACTTAAGCCGATTAATGTATGAGAGACCACCATCAGTTGATAACTTAATGAAAACTCTTATTGATGGTCAAGGACAGTAATTGTGGGGGTTTCACTTATTGAACTATTCCTGG
>8734 gene=DLOOP_location=mitochondrion_Organims= Cirostoma jordani_Sample locality= Tepeji del Rio_Country=Mexico
ACTACTCGGTGCAGGATTCTGCCTCGTATGTACTTTAGTGCATATATGTATTATCACCATTAAATTATATTAACCATATATTAGTACTAAAGTGGATATTGAACATTAATTAAACATAGCATTAATAATCACCAGATGGTGTAAGTGGACAAAGTACACAATAACAAGGTCCGACAAACGTTCAAGCAGGGATTATTATCACAGGAACAACATGCTGCCCACTTAAGCCGATTAATGTATGAGAGACCACCATCAGTTGATAACTTAATGAAAACTCTTATTGATGGTCAAGGACAGTAATTGTGGGGGTTTCACTTATTGAACTATTCCTGG
>5892 gene=DLOOP_location=mitochondrion_Organims= Cirostoma jordani_Sample locality= Belem del Refigio_Country=Mexico
ACACTCCTTTGCCGGATTCTGCCTCGTATGTACTTTAGTGCATATATGTATTATCACCATTAAATTATATTAACCATATATTAGTACTAAAGTGGATATTGAACATTAATTAAACATAGCATTAATAATCACCAGATGATGCAGGTGGACAAAGTACACAATAACAAGGTCCGACAAACGTTCAAGCAAGGATTATTATCACAGGAACAACATGCTGCCCACTTAAACTGATTAATGTATGAGAGACCACCATCAGTTGATAACTTAATGAAAACTCTTATTGATGGTCAAGGACAGTAACTGTGGGGGTTTCACTTATTGAACTATTCCTGA
>49913 gene=DLOOP_location=mitochondrion_Organims= Cirostoma jordani_Sample locality= Lagos de Moreno_Country=Mexico
ACTACTCTTTGCCGGATTCTGCCTCGTATGTACTTTAGTGCATATATGTATTATCACCATTAAATTATATTAACCATATATTGGTACTAAAGTGGATATTGAACATTAATTAAACATAGCATTAATAATCACCAGATGGTGTAAGTGGACAAAGTACACAATAACAAGGTCCGACAAACGTTCAAGCAGGGATTATTATCACAGGAACAACATGCTGCCCACTTAAGCTGATTAATGTATGAGAGACCACCATCAGTTGATAACTTAATGAAAACTCTTATTGATGGTCAAGGACAGTAATTGTGGGGGTTTCACTTATTGAACTATTCCTGG
>49914 gene=DLOOP_location=mitochondrion_Organims= Cirostoma jordani_Sample locality= Lagos de Moreno_Country=Mexico
ACTACTCTTTGCCGGATTCTGCCTCGTATGTACTTTAGTGCATATATGTATTATCACCATTAAATTATATTAACCATATATTGGTACTAAAGTGGATATTGAACATTAATTAAACATAGCATTAATAATCACCAGATGGTGCAGGTGGACAAAGTACACAATAACAAGGTCCGACAAACGTTCAAGCAAGGATTATTATCACAGGAACAACATGCTGCCCACTTAAACTGATTAATGTATGAGAGACCACCATCAGTTGATAACTTAATGAAAACTCTTATTGATGGTCAAGGACAGTAACTGTGGGGGTTTCACTTATTGAACTATTCCTGG
>49915 gene=DLOOP_location=mitochondrion_Organims= Cirostoma jordani_Sample locality= Lagos de Moreno_Country=Mexico
ACTACTCTTTGCCGGATTCTGCCTCGTATGTACTTTAGTGCATATATGTATTATCACCATTAAATTATATTAACCATATATTGGTACTAAAGTGGATATTGAACATTAATTAAACATAGCATTAATAATCACCAGATGGTGTAAGTGGACAAAGTACACAATAACAAGGTCCGACAAACGTTCAAGCAGGGATTATTATCACAGGAACAACATGCTGCCCACTTAAGCTGATTAATGTATGAGAGACCACCATCAGTTGATAACTTAATGAAAACTCTTATTGATGGTCAAGGACAGTAATTGTGGGGGTTTCACTTATTGAACTATTCCTGG
>49916 gene=DLOOP_location=mitochondrion_Organims= Cirostoma jordani_Sample locality= Lagos de Moreno_Country=Mexico
ACTACTCTTTGCCGGATTCTGCCTCGTATGTACTTTAGTGCATATATGTATTATCACCATTAAATTATATTAACCATATATTGGTACTAAAGTGGATATTGAACATTAATTAAACATAGCATTAATAATCACCAGATGGTGCAGGTGGACAAAGTACACAATAACAAGGTCCGACAAACGTTCAAGCAAGGATTATTATCACAGGAACAACATGCTGCCCACTTAAACTGATTAATGTATGAGAGACCACCATCAGTTGATAACTTAATGAAAACTCTTATTGATGGTCAAGGACAGTAACTGTGGGGGTTTCACTTATTGAACTATTCCTGG
>49917 gene=DLOOP_location=mitochondrion_Organims= Cirostoma jordani_Sample locality= Lagos de Moreno_Country=Mexico
ACTACTCTTTGCCGGATTCTGCCTCGTATGTACTTTAGTGCATATATGTATTATCACCATTAAATTATATTAACCATATATTAGTACTAAAGTGGATATTGAACATTAATTAAACATAGCATTAATAATCACCAGATGGTGCAGGTGGACAAAGTACACAATAACAAGGTCCGACAAACGTTCAAGCAAGGATTATTATCACAGGAACAACATGCTGCCCACTTAAACTGATTAATGTATGAGAGACCACCATCAGTTGATAACTTAATGAAAACTCTTATTGATGGTCAAGGACAGTAACTGTGGGGGTTTCACTTATTGAACTATTCCTGG
>49919 gene=DLOOP_location=mitochondrion_Organims= Cirostoma jordani_Sample locality= Lagos de Moreno_Country=Mexico
ACTACTCTTTGCCGGATTCTGCCTCGTATGTACTTTAGTGCATATATGTATTATCACCATTAAATTATATTAACCATATATTGGTACTAAAGTGGATATTGAACATTAATTAAACATAGCATTAATAATCACCAGATGGTGTAAGTGGACAAAGTACACAATAACAAGGTCCGACAAACGTTCAAGCAGGGATTATTATCACAGGAACAACATGCTGCCCACTTAACCTGATTAATGTATGAGAGACCACCATCAGTTGATAACTTAATGAAAACTCTTATTGATGGTCAAGGACAGTAATTGTGGGGGTTTCACTTATTGAACTATTCCTGG
>32774 gene=DLOOP_location=mitochondrion_Organims= Cirostoma jordani_Sample locality= Nochistlan_Country=Mexico
ACTACTCAGTGCCGGATTCTGCCTCGTATGTACTTTAGTGCATATATGTATTATCACCATTAAATTATATTAACCATATATTAGTACTAAAGTGGATATTGAACATTAATTAAACATAGCATTAATAATCACCAGATGATGCAGGTGGACAAAGTACACAATAACAAGGTCCGACAAACGTTCAAGCAAGGATTATTATCACAGGAACAACATGCTGCCCACTTAAACTGATTAATGTATGAGAGACCACCATCAGTTGATAACTTAATGAAAACTCTTATTGATGGTCAAGGACAGTAACTGTGGGGGTTTCACTTATTGAACTATTCCTGG
>32775 gene=DLOOP_location=mitochondrion_Organims= Cirostoma jordani_Sample locality= Nochistlan_Country=Mexico
TATGTACTTATGTGCATATATGTATTATCACCATTAAATTATATTAACCATATATTAGTACTAAAGTGGATATTGAACATTAATTAAACATAGCATTAATAATCACCAGATGATGCAGGTGGACAAAGTACACAATAACAAGGTCCGACAAACGTTCAAGCAAGGATTATTATCACAGGAACAACATGCTGCCCACTTAAACTGATTAATGTATGAGAGACCACCATCAGTTGATAACTTAATGAAAACTCTTATTGATGGTCAAGGACAGTAACTGTGGGGGTTTCACTTATTGAACTATTCCTGG
>32776 gene=DLOOP_location=mitochondrion_Organims= Cirostoma jordani_Sample locality= Nochistlan_Country=Mexico
TACTTACTTAGTGGCATATATGTATTATCACCATTAAATTATATTAACCATATATTAGTACTAAAGTGGATATTGAACATTAATTAAACATAGCATTAATAATCACCAGATGATGCAGGTGGACAAAGTACACAATAACAAGGTCCGACAAACGTTCAAGCAAGGATTATTATCACAGGAACAACATGCTGCCCACTTAAACTGATTAATGTATGAGAGACCACCATCAGTTGATAACTTAATGAAAACTCTTATTGATGGTCAAGGACAGTAACTGTGGGGGTTTCACTTATTGAACTATTCCTGG
>32777 gene=DLOOP_location=mitochondrion_Organims= Cirostoma jordani_Sample locality= Nochistlan_Country=Mexico
CGTACTCTTTGCAGGATTCTGCCTCGTATGTACTTTAGTGCATATATGTATTATCACCATTAAATTATATTAACCATATATTAGTACTAAAGTGGATATTGAACATTAATTAAACATAGCATTAATAATCACCAGATGATGCAGGTGGACAAAGTACACAATAACAAGGTCCGACAAACGTTCAAGCAAGGATTATTATCACAGGAACAACATGCTGCCCACTTAAACTGATTAATGTATGAGAGACCACCATCAGTTGATAACTTAATGAAAACTCTTATTGATGGTCAAGGACAGTAACTGTGGGGGTTTCACTTATTGAACTATTCCTGG
>32778 gene=DLOOP_location=mitochondrion_Organims= Cirostoma jordani_Sample locality= Nochistlan_Country=Mexico
ACTACTCATTGCAGGATTCTGCCTCGTATGTACTTTAGTGCATATATGTATTATCACCATTAAATTATATTAACCATATATTAGTACTAAAGTGGATATTGAACATTAATTAAACATAGCATTAATAATCACCAGATGATGCAGGTGGACAAAGTACACAATAACAAGGTCCGACAAACGTTCAAGCAAGGATTATTATCACAGGAACAACATGCTGCCCACTTAAACTGATTAATGTATGAGAGACCACCATCAGTTGATAACTTAATGAAAACTCTTATTGATGGTCAAGGACAGTAACTGTGGGGGTTTCACTTATTGAACTATTCCTGG
>32779 gene=DLOOP_location=mitochondrion_Organims= Cirostoma jordani_Sample locality= Nochistlan_Country=Mexico
GCGACTCAGTGCAGGATTCTGCCTCGTATGTACTTTAGTGCATATATGTATTATCACCATTAAATTATATTAACCATATATTAGTACTAAAGTGGATATTGAACATTAATTAAACATAGCATTAATAATCACCAGATGATGCAGGTGGACAAAGTACACAATAACAAGGTCCGACAAACGTTCAAGCAAGGATTATTATCACAGGAACAACATGCTGCCCACTTAAACTGATTAATGTATGAGAGACCACCATCAGTTGATAACTTAATGAAAACTCTTATTGATGGTCAAGGACAGTAACTGTGGGGGTTTCACTTATTGAACTATTCCTGG
>5844 gene=DLOOP_location=mitochondrion_Organims= Cirostoma jordani_Sample locality= Ojuelos_Country=Mexico
ACTACTCTTTGCCGGATTCTGCCTCGTATGTACTTTAGTGCATATATGTATTATCACCATTAAATTATATTAACCATATATTGGTACTAAAGTGGATATTGAACATTAATTAAACATAGCATTAATAATCACCAGATGATGTAAGTGGACAAAGTACACAATAACAAGGTCCGACAAACGTTCAAGCAGGGATTATTATCACAGGAACAACATGCTGCCCACTTAAGCTGATTAATGTATGAGAGACCACCATCAGTTGATAACTTAATGAAAACTCTTATTGATGGTCAAGGACAGTAATTGTGGGGGTTTCACTTATTGAACTATTCCTGG
>5843 gene=DLOOP_location=mitochondrion_Organims= Cirostoma jordani_Sample locality= Ojuelos_Country=Mexico
ACTACTCTTTGCCGGATTCTGCCTCGTATGTACTTTAGTGCATATATGTATTATCACCATTAAATTATATTAACCATATATTGGTACTAAAGTGGATATTGAACATTAATTAAACATAGCATTAATAATCACCAGATGATGTAAGTGGACAAAGTACACAATAACAAGGTCCGACAAACGTTCAAGCAGGGATTATTATCACAGGAACAACATGCTGCCCACTTAAGCTGATTAATGTATGAGAGACCACCATCAGTTGATAACTTAATGAAAACTCTTATTGATGGTCAAGGACAGTAATTGTGGGGGTTTCACTTATTGAACTATTCCTGG
>51931 gene=DLOOP_location=mitochondrion_Organims= Cirostoma jordani_Sample locality= El Chichimeco_Country=Mexico
ACTACTCTTTGCCGGATTCTGCCTCGTATGTACTTTAGTGCATATATGTATTATCACCATTAAATTATATTAACCATATATTGGTACTAAAGTGGATATTGAACATTAATTAAACATAGCATTAATAATCACCAGATGGTGTAAGTGGACAAAGTACACAATAACAAGGTCCGACAAACGTTCAAGCAGGGATTATTATCACAGGAACAACATGCTGCCCACTTAACCTGATTAATGTATGAGAGACCACCATCAGTTGATAACTTAATGAAAACTCTTATTGATAGTCAAGGACAGTAATTGTGGGGGTTTCACTTATTGAACTATTCCTGG
>51933 gene=DLOOP_location=mitochondrion_Organims= Cirostoma jordani_Sample locality= El Chichimeco_Country=Mexico
ACTACTCTTTGCCGGATTCTGCCTCGTATGTACTTTAGTGCATATATGTATTATCACCATTAAATTATATTAACCATATATTGGTACTAAAGTGGATATTGAACATTAATTAAACATAGCATTAATAATCACCAGATGGTGTAAGTGGACAAAGTACACAATAACAAGGTCCGACAAACGTTCAAGCAGGGATTATTATCACAGGAACAACATGCTGCCCACTTAAGCTGATTAATGTATGAGAGACCACCATCAGTTGATAACTTAATGAAAACTCTTATTGATGGTCAAGGACAGTAATTGTGGGGGTTTCACTTATTGAACTATTCCTGG
>51934 gene=DLOOP_location=mitochondrion_Organims= Cirostoma jordani_Sample locality= El Chichimeco_Country=Mexico
ACTACTCTTTGCCGGATTCTGCCTCGTATGTATTTTAGTGCATATATGTATTATCACCATTAAATTATATTAACCATATATTGGTACTAAAGTGGATATTGAACATTAATTAAACATAGCATTAATAATCACCAGATGGTGTAAGTGGACAAAGTACACAATAACAAGGTCCGACAAACGTTCAAGCAGGGATTATTATCACAGGAACAACATGCTGCCCACTTAAGTTGATTAATGTATGAGAGACCACCATCAGTTGATAACTTAATGAAAACTCTTATTGATGGTCAAGGACAGTAATTGTGGGGGTTTCACTTATTGAACTATTCCTGG
>51935 gene=DLOOP_location=mitochondrion_Organims= Cirostoma jordani_Sample locality= El Chichimeco_Country=Mexico
ACTACTCTTTGCCGGATTCTGCCTCGTATGTACTTTAGTGCATATATGTATTATCACCATTAAATTATATTAACCATATATTGGTACTAAAGTGGATATTGAACATTAATTAAACATAGCATTAATAATCACCAGATGGTGTAAGTGGACAAAGTACACAATAACAAGGTCCGACAAACGTTCAAGCAGGGATTATTATCACAGGAACAACATGCTGCCCACTTAATCTGATTAATGTATGAGAGACCACCATCAGTTGATAACTTAATGAAAACTCTTATTGATGGTCAAGGACAGTAATTGTGGGGGTTTCACTTATTGAACTATTCCTGG
>51936 gene=DLOOP_location=mitochondrion_Organims= Cirostoma jordani_Sample locality= El Chichimeco_Country=Mexico
ACTACTCTTTGCCGGATTCGGCCTCGTATGTACTTTAGTGCATATATGTATTATCACCATTAAATTATATTAACCATATATTAGTACTAAAGTGGATACTGAACATTAATTAAACATAGCATTAATAATCACCAGATGGTGTAAGTGGACAAAGTACACAATAACAAGGTCCGACAAACGTTCAAGCGGGGATTATTATCACAGGAACAACATGCTGCCCACTTAATCTGATTAATGTATGAGAGACCACCATCAGTTGATAACTTAATGAAAACTCTTATTGATGGTCAAGGACAGTAATTGTGGGGGTTTCACTTATTGAACTATTCCTGG
>51937 gene=DLOOP_location=mitochondrion_Organims= Cirostoma jordani_Sample locality= El Chichimeco_Country=Mexico
ACTACTCTTTGCCGGATTCTGCCTCGTATGTACTTTAGTGCATATATGTATTATCACCATTAAATTATATTAACCATATATTAGTACTAAAGTGGATACTGAACATTAATTAAACATAGCATTAATAATCACCAGATGGTGTAAGTGGACAAAGTACACAATAACAAGGTCCGACAAACGTTCAAGCGGGGATTATTATCACAGGAACAACATGCTGCCCACTTAAGCTGATTAATGTATGAGAGACCACCATCAGTTGATAACTTAATGAAAACTCTTATTGATGGTCAAGGACAGTAATTGTGGGGGTTTCACTTATTGAACTATTCCTGG
>51939 gene=DLOOP_location=mitochondrion_Organims= Cirostoma jordani_Sample locality= El Chichimeco_Country=Mexico
ACTACTCTTTGCCGGATTCTGCCTCGTATGTACTTTAGTGCATATATGTATTATCACCATTAAATTATATTAACCATATATTGGTACTAAAGTGGATATTGAACATTAATTAAACATAGCATTAATAATCACCAGATGGTGTAAGTGGACAAAGTACACAATAACAAGGTCCGACAAACGTTCAAGCAGGGATTATTATCACAGGAACAACATGCTGCCCACTTAAGCTGATTAATGTATGAGAGACCACCATCAGTTGATAACTTAATGAAAACTCTTATTGATGGTCAAGGACAGTAATTGTGGGGGTTTCACTTATTGAACTATTCCTGG
>51940 gene=DLOOP_location=mitochondrion_Organims= Cirostoma jordani_Sample locality= El Chichimeco_Country=Mexico
ACTACTCTTTGCCGGATTCTGCCTCGTATGTATTTTAGTGCATATATGTATTATCACCATTAAATTATATTAACCATATATTGGTACTAAAGTGGATATTGAACATTAATTAAACATAGCATTAATAATCACCAGATGGTGTAAGTGGACAAAGTACACAATAACAAGGTCCGACAAACGTTCAAGCAGGGATTATTATCACAGGAACAACATGCTGCCCACTTAAGTTGATTAATGTATGAGAGACCACCATCAGTTGATAACTTAATGAAAACTCTTATTGATGGTCAAGGACAGTAATTGTGGGGGTTTCACTTATTGAACTATTCCTGG
>51977 gene=DLOOP_location=mitochondrion_Organims= Cirostoma jordani_Sample locality= Ojuelos_Country=Mexico
ACTACTCTTTGCCGGATTCTGCCTCGTATGTACTTTAGTGCATATATGTATTATCACCATTAAATTATATTAACCATATATTAGTACTAAAGTGGATACTGAACATTAATTAAACATAGCATTAATAATCACCAGATGGTGTAAGTGGACAAAGTACACAATAACAAGGTCCGACAAACGTTCAAGCGGGGATTATTATCACAGGAACAACATGCTGCCCACTTAAGCTGATTAATGTATGAGAGACCACCATCAGTTGATAACTTAATGAAAACTCTTATTGATGGTCAAGGACAGTAATTGTGGGGGTTTCACTTATTGAACTATTCCTGG
>51978 gene=DLOOP_location=mitochondrion_Organims= Cirostoma jordani_Sample locality= Ojuelos_Country=Mexico
AAGACTCTTTGCCGGATTCGGCCTCGTATGTACTTTAGTGCATATATGTATTATCACCATTAAATTAGATTAACCATATATTAGTACTAAAGTGGATACTGAACATTAATTAAACATAGCATTAATAATCACCAGATGGTGTAAGTGGACAAAGTACACAATAACAAGGTCCGACAAACGTTCAAGCGGGGATTATTATCACAGGAACAACATGCTGCCCACTTAATCTGATTAATGTATGAGAGACCACCATCAGTTGATAACTTAATGAAAACTCTTATTGATGGTCAAGGACAGTAATTGTGGGGGTTTCACTTATTGAACTATTCCTGG
>51979 gene=DLOOP_location=mitochondrion_Organims= Cirostoma jordani_Sample locality= Ojuelos_Country=Mexico
ACTACTCTTTGCCGGATTCGGCCTCGTATGTACTTTAGTGCATATATGTATTATCACCATTAAATTAGATTAACCATATATTAGTACTAAAGTGGATACTGAACATTAATTAAACATAGCATTAATAATCACCAAATGGTGTAAGTGGACAAAGTACACAATAACAAGGTCCGACAAACGTTCAAGCGGGGATTATTATCACAGGAACAACATGCTGCCCACTTAAGCTGATTAATGTATGAGAGACCACCATCAGTTGATAACTTAATGAAAACTCTTATTGATGGTCAAGGACAGTAATTGTGGGGGTTTCACTTATTGAACTATTCCTGG
>51980 gene=DLOOP_location=mitochondrion_Organims= Cirostoma jordani_Sample locality= Ojuelos_Country=Mexico
ACTACTCTTTGCCGGATTCTGCCTCGTATGTACTTTAGTGCATATATGTATTATCACCATTAAATTATATTAACCATATATTAGTACTAAAGTGGATACTGAACATTAATTAAACATAGCATTAATAATCACCAGATGGTGTAAGTGGACAAAGTACACAATAACAAGGTCCGACAAACGTTCAAGCGGGGATTATTATCACAGGAACAACATGCTGCCCACTTAAGCTGATTAATGTATGAGAGACCACCATCAGTTGATAACTTAATGAAAACTCTTATTGATGGTCAAGGACAGTAATTGTGGGGGTTTCACTTATTGAACTATTCCTGG
>51981 gene=DLOOP_location=mitochondrion_Organims= Cirostoma jordani_Sample locality= Ojuelos_Country=Mexico
ACTACTCTTTGCCGGATTCTGCCTCGTATGTACTTTAGTGCATATATGTATTATCACCATTAAATTATATTAACCATATATTAGTACTAAAGTGGATACTGAACATTAATTAAACATAGCATTAATAATCACCAGATGGTGTAAGTGGACAAAGTACACAATAACAAGGTCCGACAAACGTTCAAGCGGGGATTATTATCACAGGAACAACATGCTGCCCACTTAAGCTGATTAATGTATGAGAGACCACCATCAGTTGATAACTTAATGAAAACTCTTATTGATGGTCAAGGACAGTAATTGTGGGGGTTTCACTTATTGAACTATTCCTGG
>51982 gene=DLOOP_location=mitochondrion_Organims= Cirostoma jordani_Sample locality= Ojuelos_Country=Mexico
ACTACTCTTTGCCGGATTCTGCCTCGTATGTACTTTAGTGCATATATGTATTATCACCATTAAATTATATTAACCATATATTAGTACTAAAGTGGATACTGAACATTAATTAAACATAGCATTAATAATCACCAGATGGTGTAAGTGGACAAAGTACACAATAACAAGGTCCGACAAACGTTCAAGCGGGGATTATTATCACAGGAACAACATGCTGCCCACTTAAGCTGATTAATGTATGAGAGACCACCATCAGTTGATAACTTAATGAAAACTCTTATTGATGGTCAAGGACAGTAATTGTGGGGGTTTCACTTATTGAACTATTCCTGG
>51956 gene=DLOOP_location=mitochondrion_Organims= Cirostoma jordani_Sample locality= El Chilerillo_Country=Mexico
ACTACTCTTTGCCGGATTCTGCCTCGTATGTACTTTAGTGCATATATGTATTATCACCATTAAATTATATTAACCATATATTAGTACTAAAGTGGATACTGAACATTAATTAAACATAGCATTAATAATCACCAGATGGTGTAAGTGGACAAAGTACACAATAACAAGGTCCGACAAACGTTCAAGCGGGGATTATTATCACAGGAACAACATGCTGCCCACTTAAGCTGATTAATGTATGAGAGACCACCATCAGTTGATAACTTAATGAAAACTCTTATTGATGGTCAAGGACAGTAATTGTGGGGGTTTCACTTATTGAACTATTCCTGG
>51957 gene=DLOOP_location=mitochondrion_Organims= Cirostoma jordani_Sample locality= El Chilerillo_Country=Mexico
ACTACTCTTTGCCGGATTCTGCCTCGTATGTACTTTAGTGCATATATGTATTATCACCATTAAATTATATTAACCATATATTAGTACTAAAGTGGATACTGAACATTAATTAAACATAGCATTAATAATCACCAGATGGTGTAAGTGGACAAAGTACACAATAACAAGGTCCGACAAACGTTCAAGCAGGGATTATTATCACAGGAACAACATGCTGCCCACTTAAGCTGATTAATGTATGAGAGACCACCATCAGTTGATAACTTAATGAAAACTCTTATTGATGGTCAAGGACAGTAATTGTGGGGGTTTCACTTATTGAACTATTCCTGG
>51958 gene=DLOOP_location=mitochondrion_Organims= Cirostoma jordani_Sample locality= El Chilerillo_Country=Mexico
ACTACTCTTTGCCGGATTCGGCCTCGTATGTACTTTAGTGCATATATGTATTATCACCATTAAATTATATTAACCATATATTGGTACTAAAGTGGATATTGAACATTAATTAAACATAGCATTAATAATCACCAGATGGTGTAAGTGGACAAAGTACACAATAACAAGGTCCGACCAACGTTCAAGCAGGGATTATTATCACAGGAACAACATGCTGCCCACTTAAGCTGATTAATGTATGAGAGACCACCATCAGTTGATAACTTAATGAAAACTCTTATTGATGGTCAAGGACAGTAATTGTGGGGGTTTCACTTATTGAACTATTCCTGG
>51959 gene=DLOOP_location=mitochondrion_Organims= Cirostoma jordani_Sample locality= El Chilerillo_Country=Mexico
ACTAATCTTTGCCGGACTCGGCCTCGTATGTACTTTAGTGCTTATATGTATTATCACCATTAAATTATATTAACCATATATTAATACTAAAGTGGATACTGAACATTAATTAAACATAGCATTAATAATCACCAAATGGTGTAAGTGGACAAAGTACACAATAACAAGGTCCGACAAACGTTCAAGCAGGGATTATTATCACAGGAACAACATGCTGCCCACTTAAGCTGATTAATGTATGAGAGACCACCATCAGTTGATAACTTAATGAAAACTCTTATTGATGGTCAAGGACAGTAATTGTGGGGGTTTCACTTATTGAACTATTCCTGG
>51960 gene=DLOOP_location=mitochondrion_Organims= Cirostoma jordani_Sample locality= El Chilerillo_Country=Mexico
ACGACTCTTTGCCGGATTCGGCCTCGTATGTACTTTAGAGCTTATATGTATTATCACCATTAAATTAGATTACCCATATATTAATACTAAAGTGGATACTGAACATTAATTAAACATAGCATTAATAATCACCAAATGGTGTAAGTGGACAAAGTACGCAATAACAAGGTCCTACAAACGTTCAAGCGAAGATTATTATCACAGGAACAACATGCTGCCCACTTAATCTGATTAATGTATGAGAGACCACCATCAGTTGATAACTTAATGAAAACTCTTATTGATGGTCAAGGACAGTAATTGTGGGGGTTTCACTTATTGAACTATTCCTGG
>51961 gene=DLOOP_location=mitochondrion_Organims= Cirostoma jordani_Sample locality= El Chilerillo_Country=Mexico
ACTACTCTTTGCCGGATTCTGCCTCGTATGTACTTTAGTGCATATATGTATTATCACCATTAAATTATATTAACCATATATTAGTACTAAAGTGGATACTGAACATTAATTAAACATAGCATTAATAATCACCAGATGGTGTAAGTGGACAAAGTACACAATAACAAGGTCCGACAAACGTTCAAGCGGGGATTATTATCACAGGAACAACATGCTGCCCACTTAAGCTGATTAATGTATGAGAGACCACCATCAGTTGATAACTTAATGAAAACTCTTATTGATGGTCAAGGACAGTAATTGTGGGGGTTTCACTTATTGAACTATTCCTGG
>51963 gene=DLOOP_location=mitochondrion_Organims= Cirostoma jordani_Sample locality= El Chilerillo_Country=Mexico
ACTACTCTTTGCCGGATTCTGCCTCGTATGTACTTTAGTGCATATATGTATTATCACCATTAAATTATATTAACCATATATTAGTACTAAAGTGGATACTGAACATTAATTAAACATAGCATTAATAATCACCAGATGGTGTAAGTGGACAAAGTACACAATAACAAGGTCCGACAAACGTTCAAGCAGGGATTATTATCACAGGAACAACATGCTGCCCACTTAAGCTGATTAATGTATGAGAGACCACCATCAGTTGATAACTTAATGAAAACTCTTATTGATGGTCAAGGACAGTAATTGTGGGGGTTTCACTTATTGAACTATTCCTGG
>51964 gene=DLOOP_location=mitochondrion_Organims= Cirostoma jordani_Sample locality= El Chilerillo_Country=Mexico
ACTACTCTTTGCCGGATTCTGCCTCGTATGTACTTTAGTGCATATATGTATTATCACCATTAAATTATATTAACCATATATTAGTACTAAAGTGGATACTGAACATTAATTAAACATAGCATTAATAATCACCAGATGGTGTAAGTGGACAAAGTACACAATAACAAGGTCCGACAAACGTTCAAGCGGGGATTATTATCACAGGAACAACATGCTGCCCACTTAAGCTGATTAATGTATGAGAGACCACCATCAGTTGATAACTTAATGAAAACTCTTATTGATGGTCAAGGACAGTAATTGTGGGGGTTTCACTTATTGAACTATTCCTGG
>51965 gene=DLOOP_location=mitochondrion_Organims= Cirostoma jordani_Sample locality= El Chilerillo_Country=Mexico
ACTACTCTTTGCCGGATTCGGCCTCGTATGTACTTTAGTGCATATATGTATTATCACCATTAAATTATATTAACCATATATTAGTACTAAAGTGGATACTGAACATTAATTAAACATAGCATTAATAATCACCAGATGGTGTAAGTGGACAAAGTACACAATAACAAGGTCCGACAAACGTTCAAGCGGGGATTATTATCACAGGAACAACATGCTGCCCACTTAATCTGATTAATGTATGAGAGACCACCATCAGTTGATAACTTAATGAAAACTCTTATTGATGGTCAAGGACAGTAATTGTGGGGGTTTCACTTATTGAACTATTCCTGG
>35397 gene=DLOOP_location=mitochondrion_Organims= Cirostoma jordani_Sample locality= Tepatitlan_Country=Mexico
actactctttgccggattatgcctcgTATGTACTTATGTGCATATATGTATTATCACCATTAAACTATATTAACCATATGTTAGTACTAAAGTGGATATTGAACATTAATTAAACATAGCATTAATAATCACCAGATGGTGTAAGTGGACAAAGTACACAATAACAAGGTCCGACAAACGTTCAAGCAAGGATTATTATCACAGGAACAACATGCTGCCCACTTAAACAGATTAATGTATGAGAGACCACCATCAGTTGATAACTTAATGAAAACTCTTATTGATGGTCAGGGACAGTAATTGTGGGGGTTTCACTTGATGAACTATTCCTGG
>35398 gene=DLOOP_location=mitochondrion_Organims= Cirostoma jordani_Sample locality= Tepatitlan_Country=Mexico
ACTACTCTTTGCCGGATTCTGCCTCGTATGTACTTTAGTGCATATATGTATTATCACCATTAAACTATATTAACCATATGTTAGTACTAAAGTGGATATTGAACATTAATTAAACATAGCATTAATAATCACCAGATGGTGTAAGTGGACAAAGTACACAATAACAAGGTCCGACAAACGTTCAAGCAAGGATTATTATCACAGGAACAACATGCTGCCCACTTAAACAGATTAATGTATGAGAGACCACCATCAGTTGATAACTTAATGAAAACTCTTATTGATGGTCAGGGACAGTAATTGTGGGGGTTTCACTTGATGAACTATTCCTGG
>35399 gene=DLOOP_location=mitochondrion_Organims= Cirostoma jordani_Sample locality= Tepatitlan_Country=Mexico
ACTACTCTTTGCCGGATTCTGCCTCGTATGTACTTTAGTGCATATATGTATTATCACCATTAAATTATATTAACCATATATTGGTACTAAAGTGGATATTGAACATTAATTAAACATAGCATTAATAATCACCAGATGGTGTAAGTGGACAAGGTACACAATAACAAGGTCCGACAAACGTTCAAGCAGGGATTATTATCACAGGAACAACATGCTGCCCACTTAACCTGATTAATGTATGAGAGACCACCATCAGTTGATAACTTAATGAAAACTCTTATTGATGGTCAAGGACAGTAATTGTGGGGGTTTCACTTATTGAACTATTCCTGG
>35400 gene=DLOOP_location=mitochondrion_Organims= Cirostoma jordani_Sample locality= Tepatitlan_Country=Mexico
ACTACTCTTTGCCGGATTCTGCCTCGTATGTACTTTAGTGCATATATGTATTATCACCATTAAACTATATTAACCATATGTTAGTACTAAAGTGGATATTGAACATTAATTAAACATAGCATTAATAATCACCAGATGGTGTAAGTGGACAAAGTACACAATAACAAGGTCCGACAAACGTTCAAGCAAGGATTATTATCACAGGAACAACATGCTGCCCACTTAAACAGATTAATGTATGAGAGACCACCATCAGTTGATAACTTAATGAAAACTCTTATTGATGGTCAGGGACAGTAATTGTGGGGGTTTCACTTGATGAACTATTCCTGG
>35401 gene=DLOOP_location=mitochondrion_Organims= Cirostoma jordani_Sample locality= Tepatitlan_Country=Mexico
aCTACTCTTTGCCGGATTCTGCCTCGTATGTACTTTAGTGCATATATGTATTATCACCATTAAACTATATTAACCATATGTTAGTACTAAAGTGGATATTGAACATTAATTAAACATAGCATTAATAATCACCAGATGGTGTAAGTGGACAAAGTACACAATAACAAGGTCCGACAAACGTTCAAGCAAGGATTATTATCACAGGAACAACATGCTGCCCACTTAAACAGATTAATGTATGAGAGACCACCATCAGTTGATAACTTAATGAAAACTCTTATTGATGGTCAGGGACAGTAATTGTGGGGGTTTCACTTGATGAACTATTCCTGG
>35403 gene=DLOOP_location=mitochondrion_Organims= Cirostoma jordani_Sample locality= Tepatitlan_Country=Mexico
ACTACTCTTTGCCGGATTCTGCCTCGTATGTACTTTAGTGCATATATGTATTATCACCATTAAATTATATTAACCATATATTGGTACTAAAGTGGATATTGAACATTAATTAAACATAGCATTAATAATCACCAGATGGTGTAAGTGGACAAAGTACACAATAACAAGGTCCGACAAACGTTCAAGCAGGGATTATTATCACAGGAACAACATGCTGCCCACTTAAGCTGATTAATGTATGAGAGACCACCATCAGTTGATAACTTAATGAAAACTCTTATTGATGGTCAAGGACAGTAATTGTGGGGGTTTCACTTATTGAACTATTCCTGG
>35404 gene=DLOOP_location=mitochondrion_Organims= Cirostoma jordani_Sample locality= Tepatitlan_Country=Mexico
ACTACTCTTTGCCGGATTCTGCCTCGTATGTACTTTAGTGCATATATGTATTATCACCATTAAATTATATTAACCATATATTGGTACTAAAGTGGATATTGAACATTAATTAAACATAGCATTAATAATCACCAGATGGTGTAAGTGGACAAAGTACACAATAACAAGGTCCGACAAACGTTCAAGCAGGGATTATTATCACAGGAACAACATGCTGCCCACTTAAGCTGATTAATGTATGAGAGACCACCATCAGTTGATAACTTAATGAAAACTCTTATTGATGGTCAAGGACAGTAATTGTGGGGGTTTCACTTATTGAACTATTCCTGG
>35405 gene=DLOOP_location=mitochondrion_Organims= Cirostoma jordani_Sample locality= Tepatitlan_Country=Mexico
ACTACTCTTTGCCGGATTCTGCCTCGTATGTACTTTAGTGCATATATGTATTATCACCATTAAACTATATTAACCATATGTTAGTACTAAAGTGGATATTGAACATTAATTAAACATAGCATTAATAATCACCAGATGGTGTAAGTGGACAAAGTACACAATAACAAGGTCCGACAAACGTTCAAGCAAGGATTATTATCACAGGAACAACATGCTGCCCACTTAAACAGATTAATGTATGAGAGACCACCATCAGTTGATAACTTAATGAAAACTCTTATTGATGGTCAGGGACAGTAATTGTGGGGGTTTCACTTGATGAACTATTCCTGG
>35406 gene=DLOOP_location=mitochondrion_Organims= Cirostoma jordani_Sample locality= Tepatitlan_Country=Mexico
ACTACTCTTTGCCGGATTCTGCCTCGTATGTACTTTAGTGCATATATGTATTATCACCATTAAATTATATTAACCATATATTGGTACTAAAGTGGATATTGAACATTAATTAAACATAGCATTAATAATCACCAGATGGTGTAAGTGGACAAAGTACACAATAACAAGGTCCGACAAACGTTCAAGCAGGGATTATTATCACAGGAACAACATGCTGCCCACTTAAGCTGATTAATGTATGAGAGACCACCATCAGTTGATAACTTAATGAAAACTCTTATTGATGGTCAAGGACAGTAATTGTGGGGGTTTCACTTATTGAACTATTCCTGG
>32628 gene=DLOOP_location=mitochondrion_Organims= Cirostoma jordani_Sample locality= San Nicolas de las flores_Country=Mexico
ACTACTCTTTGCCGGATTCTGCCTCGTATGTACTTTAGTGCATATATGTATTATCACCATTAAATTATATTAACCATATATTGGTACTAAAGTGGATATTGAACATTAATTAAACATAGCATTAATAATCACCAGATGGTGTAAGTGGACAAAGTACACAATAACAAGGTCCGACAAACGTTCAAGCAGGGATTATTATCACAGGAACAACATGCTGCCCACTTAAGCTGATTAATGTATGAGAGACCACCATCAGTTGATAACTTAATGAAAACTCTTATTGATGGTCAAGGACAGTAATTGTGGGGGTTTCACTTATTGAACTATTCCTGG
>32629 gene=DLOOP_location=mitochondrion_Organims= Cirostoma jordani_Sample locality= San Nicolas de las flores_Country=Mexico
ACTACTCTTTGCCGGATTCTGCCTCGTATGTACTTTAGTGCATATATGTATTATCACCATTAAATTATATTAACCATATATTGGTACTAAAGTGGATATTGAACATTAATTAAACATAGCATTAATAATCACCAGATGGTGTAAGTGGACAAAGTACACAATAACAAGGTCCGACAAACGTTCAAGCAGGGATTATTATCACAGGAACAACATGCTGCCCACTTAAGCTGATTAATGTATGAGAGACCACCATCAGTTGATAACTTAATGAAAACTCTTATTGATGGTCAAGGACAGTAATTGTGGGGGTTTCACTTATTGAACTATTCCTGG
>32630 gene=DLOOP_location=mitochondrion_Organims= Cirostoma jordani_Sample locality= San Nicolas de las flores_Country=Mexico
ACTACTCTTTGCCGGATTCTGCCTCGTATGTACTTTAGTGCATATATGTATTATCACCATTAAATTATATTAACCATATATTGGTACTAAAGTGGATATTGAACATTAATTAAACATAGCATTAATAATCACCAGATGGTGTAAGTGGACAAAGTACACAATAACAAGGTCCGACAAACGTTCAAGCAGGGATTATTATCACAGGAACAACATGCTGCCCACTTAAGCTGATTAATGTATGAGAGACCACCATCAGTTGATAACTTAATGAAAACTCTTATTGATGGTCAAGGACAGTAATTGTGGGGGTTTCACTTATTGAACTATTCCTGC
>32631 gene=DLOOP_location=mitochondrion_Organims= Cirostoma jordani_Sample locality= San Nicolas de las flores_Country=Mexico
ACTACTCTTTGCCGGATTCTGCCTCGTATGTACTTTAGTGCATATATGTATTATCACCATTAAATTATATTAACCATATATTGGTACTAAAGTGGATATTGAACATTAATTAAACATAGCATTAATAATCACCAGATGGTGTAAGTGGACAAAGTACACAATAACAAGGTCCGACAAACGTTCAAGCAGGGATTATTATCACAGGAACAACATGCTGCCCACTTAAGCTGATTAATGTATGAGAGACCACCATCAGTTGATAACTTAATGAAAACTCTTATTGATGGTCAAGGACAGTAATTGTGGGGGTTTCACTTATTGAACTATTCCTGG
>32632 gene=DLOOP_location=mitochondrion_Organims= Cirostoma jordani_Sample locality= San Nicolas de las flores_Country=Mexico
ACTACTCTTTGCCGGATTCTGCCTCGTATGTACTTTAGTGCATATATGTATTATCACCATTAAATTATATTAACCATATATTGGTACTAAAGTGGATATTGAACATTAATTAAACATAGCATTAATAATCACCAGATGGTGTAAGTGGACAAAGTACACAATAACAAGGTCCGACAAACGTTCAAGCAGGGATTATTATCACAGGAACAACATGCTGCCCACTTAAGCTGATTAATGTATGAGAGACCACCATCAGTTGATAACTTAATGAAAACTCTTATTGATGGTCAAGGACAGTAATTGTGGGGGTTTCACTTATTGAACTATTCCTGG
>32633 gene=DLOOP_location=mitochondrion_Organims= Cirostoma jordani_Sample locality= San Nicolas de las flores_Country=Mexico
ACTACTCTTTGCCGGATTCTGCCTCGTATGTACTTTAGTGCATATATGTATTATCACCATTAAATTATATTAACCATATATTGGTACTAAAGTGGATATTGAACATTAATTAAACATAGCATTAATAATCACCAGATGGTGTAAGTGGACAAAGTACACAATAACAAGGTCCGACAAACGTTCAAGCAGGGATTATTATCACAGGAACAACATGCTGCCCACTTAAGCTGATTAATGTATGAGAGACCACCATCAGTTGATAACTTAATGAAAACTCTTATTGATGGTCAAGGACAGTAATTGTGGGGGTTTCACTTATTGAACTATTCCTGG
>32708 gene=DLOOP_location=mitochondrion_Organims= Cirostoma jordani_Sample locality= Cuemanco_Country=Mexico
ACTACTCTTTGCCGGATTCTGCCTCGTATGTACTTTAGTGCATATATGTATTATCACCATTAAATTATATTAACCATATATTAGTACTAAAGTGGATATTGAACATTAATTAAACATAGCATTAATAATCACCAGATGGTGTAAGTGGACAAAGTACACAATAACAAGGTCCGACAAACGTTCAAGCAGGGATTATTATCACAGGAACAACATGCTGCCCACTTAAGCCGATTAATGTATGAGAGACCACCATCAGTTGATAACTTAATGAAAACTCTTATTGATGGTCAAGGACAGTAATTGTGGGGGTTTCACTTATTGAACTATTCCTGG
>32710 gene=DLOOP_location=mitochondrion_Organims= Cirostoma jordani_Sample locality= Cuemanco_Country=Mexico
ACTACTCTTTGCCGGATTCTGCCTCGTATGTACTTTAGTGCATATATGTATTATCACCATTAAATTATATTAACCATATATTAGTACTAAAGTGGATATTGAACATTAATTAAACATAGCATTAATAATCACCAGATGGTGTAAGTGGACAAAGTACACAATAACAAGGTCCGACAAACGTTCAAGCAGGGATTATTATCACAGGAACAACATGCTGCCCACTTAAGCCGATTAATGTATGAGAGACCACCATCAGTTGATAACTTAATGAAAACTCTTATTGATGGTCAAGGACAGTAATTGTGGGGGTTTCACTTATTGAACTATTCCTGG
>4976 gene=DLOOP_location=mitochondrion_Organims= Cirostoma mezquital_Sample locality=Guadalupe Aguilera;Country=Mexico_Tissue voucher=UMSNH/ADN:4976
ACTACTCTTTGCCGGATTCTGCCTCGTATGTAATTTAGTGCATGTATGTATTATCACCATTAAATTATATTAACCATATGTTAGTACTAAAGTGGATATTGAACATTAATTAAACATAGCATTAATAATCACCAGATGATGTAAGTAGGCAAAGTACACAATAACAAGGTCCGACAAACGTTCAAGCAAGGATTATTATCACAGGAACAACATGCTGCCCACTTAAACTGATTAATGTATGAGAGACCACCATCAGTTGATAACTTAATGAAAACTCTTATTGATGGTCAAGGACAGTAATTGTGGGGGTTTCACTTAGTGAATTATTCCTGG
>4975 gene=DLOOP_location=mitochondrion_Organims= Cirostoma mezquital_Sample locality=Guadalupe Aguilera;Country=Mexico_Tissue voucher=UMSNH/ADN:4975
ACTACTCTTTGCCGGATTCTGCCTCGTATGTAATTTAGTGCATGTATGTATTATCACCATTAAATTATATTAACCATATGTTAGTACTAAAGTGGATATTGAACATTAATTAAACATAGCATTAATAATCACCAGATGATGTAAGTAGGCAAAGTACACAATAACAAGGTCCGACAAACGTTCAAGCAAGGATTATTATCACAGGAACAACATGCTGCCCACTTAAACTGATTAATGTATGAGAGACCACCATCAGTTGATAACTTAATGAAAACTCTTATTGATGGTCAAGGACAGTAATTGTGGGGGTTTCACTTAGTGAATTATTCCTGG
>4977 gene=DLOOP_location=mitochondrion_Organims= Cirostoma mezquital_Sample locality=Guadalupe Aguilera;Country=Mexico_Tissue voucher=UMSNH/ADN:4977
ACTACTCTTTGCCGGATTCTGCCTCGTATGTAATTTAGTGCATGTATGTATTATCACCATTAAATTATATTAACCATATGTTAGTACTAAAGTGGATATTGAACATTAATTAAACATAGCATTAATAATCACCAGATGATGTAAGTAGGCAAAGTACACAATAACAAGGTCCGACAAACGTTCAAGCAAGGATTATTATCACAGGAACAACATGCTGCCCACTTAAACTGATTAATGTATGAGAGACCACCATCAGTTGATAACTTAATGAAAACTCTTATTGATGGTCAAGGACAGTAATTGTGGGGGTTTCACTTAGTGAATTATTCCTGG
>4978 gene=DLOOP_location=mitochondrion_Organims= Cirostoma mezquital_Sample locality=Guadalupe Aguilera;Country=Mexico_Tissue voucher=UMSNH/ADN:4978
ACTACTCTTTGCCGGATTCTGCCTCGTATGTAATTTAGTGCATGTATGTATTATCACCATTAAATTATATTAACCATATGTTAGTACTAAAGTGGATATTGAACATTAATTAAACATAGCATTAATAATCACCAGATGATGTAAGTAGGCAAAGTACACAATAACAAGGTCCGACAAACGTTCAAGCAAGGATTATTATCACAGGAACAACATGCTGCCCACTTAAACTGATTAATGTATGAGAGACCACCATCAGTTGATAACTTAATGAAAACTCTTATTGATGGTCAAGGACAGTAATTGTGGGGGTTTCACTTAGTGAATTATTCCTGG
>4979 gene=DLOOP_location=mitochondrion_Organims= Cirostoma mezquital_Sample locality=Guadalupe Aguilera;Country=Mexico_Tissue voucher=UMSNH/ADN:4979
ACTACTCTTTGCCGGATTCTGCCTCGTATGTAATTTAGTGCATGTATGTATTATCACCATTAAATTATATTAACCATATGTTAGTACTAAAGTGGATATTGAACATTAATTAAACATAGCATTAATAATCACCAGATGATGTAAGTAGGCAAAGTACACAATAACAAGGTCCGACAAACGTTCAAGCAAGGATTATTATCACAGGAACAACATGCTGCCCACTTAAACTGATTAATGTATGAGAGACCACCATCAGTTGATAACTTAATGAAAACTCTTATTGATGGTCAAGGACAGTAATTGTGGGGGTTTCACTTAGTGAATTATTCCTGG
>4980 gene=DLOOP_location=mitochondrion_Organims= Cirostoma mezquital_Sample locality=Guadalupe Aguilera;Country=Mexico_Tissue voucher=UMSNH/ADN:4980
ACTACTCTTTGCCGGATTCTGCCTCGTATGTAATTTAGTGCATGTATGTATTATCACCATTAAATTATATTAACCATATGTTAGTACTAAAGTGGATATTGAACATTAATTAAACATAGCATTAATAATCACCAGATGATGTAAGTAGGCAAAGTACACAATAACAAGGTCCGACAAACGTTCAAGCAAGGATTATTATCACAGGAACAACATGCTGCCCACTTAAACTGATTAATGTATGAGAGACCACCATCAGTTGATAACTTAATGAAAACTCTTATTGATGGTCAAGGACAGTAATTGTGGGGGTTTCACTTAGTGAATTATTCCTGG
>4981 gene=DLOOP_location=mitochondrion_Organims= Cirostoma mezquital_Sample locality=Guadalupe Aguilera;Country=Mexico_Tissue voucher=UMSNH/ADN:4981
ACTACTCTTTGCCGGATTCTGCCTCGTATGTAATTTAGTGCATGTATGTATTATCACCATTAAATTATATTAACCATATGTTAGTACTAAAGTGGATATTGAACATTAATTAAACATAGCATTAATAATCACCAGATGATGTAAGTAGGCAAAGTACACAATAACAAGGTCCGACAAACGTTCAAGCAAGGATTATTATCACAGGAACAACATGCTGCCCACTTAAACTGATTAATGTATGAGAGACCACCATCAGTTGATAACTTAATGAAAACTCTTATTGATGGTCAAGGACAGTAATTGTGGGGGTTTCACTTAGTGAATTATTCCTGG
>28439 gene=DLOOP_location=mitochondrion_Organims= Cirostoma mezquital_Sample locality=Guadalupe Aguilera;Country=Mexico_Tissue voucher=UMSNH/ADN:28439
ACTACTCTTTGCCGGATTCTGCCTCGTATGTAATTTAGTGCATGTATGTATTATCACCATTAAATTATATTAACCATATGTTGGTACTAAAGTGGATATTGAACATTAATTGAACATAGCATTAATAATCACCAGATGATGTAAGTAGGCAAAGTACACAATAACAAGGTCCGACAAACGTTCAAGCAAGGATTATTATCACAGGAACAACATGCTGCCCACTTAAACTGATTAATGTATGAGAGACCACCATCAGTTGATAACTTAATGAAAACTCTTATTGATGGTCAAGGACAGTAATTGTGGGGGTTTCACTTAGTGAACTATTCCTGG
