# Supplementary material for: Phylogeography of the Mesa Silverside fish Chirostoma jordani (Woolman, 1894) throughout the Mexican Plateau
Source: PeerJ. 2024 Dec 12;12:e18256. doi: 10.7717/peerj.18256 (PMC11646419; doi:10.7717/peerj.18256)
Supplement: Supplemental Information 8 [file peerj-12-18256-s008.fas]

>8734 gene=S7 ribosomal protein (S7) first intron organims=Chirostoma jordani Sample locality=Tepeji del rio Country=Mexico
CCGTCGTTGACAGAGGTTAGTCGTGCTATTTTTCACAGAACAGCGTTTTC
TGTTGAAAAATACGATTTTATGTTGTTCTAGTTAGACGGGAATACACTGA
AAGTTCTGTCAAAACTCTGATACGTTAGATTATTAGGCATTTGGGAGCGG
ATGACTCTCCTAAATGGAGTTTTATAGCGTAGTAGGGTTGCTATGGCAAA
CGGTATCTGGTAGCCGGGAGTAGCTAGCAGGCCGTGCATGTGTTCATTTA
GCCGCCAAAGGCAGCCACACTTTCAGATAAGAGGGGGGAAATAACAAATT
GCTGGTTAATATAGCTAACTTAGGTAAAGTTAGTCATTTTTCCGAATTTG
TAGGTTCTACTGTGTTGCTTGAGTCCAAACTTAACGGGGTAGGGGACATT
TGCCGGATAGCATTTGAAGTAAATAAGTCAAAACGTGTAATATTTTTGTA
TTGCAGCTTAATTTGAGGTGTTTAGGACTTTCTAAATAGAGCTATGTAGT
TAAGTTTTAGTTAAGTTGTGGGTATGTGTGAGCTCGGGCTGCTTAGCWGT
TAGCAGCCGGTCAGGAATCGTGTGTGTAAAATGGACGTGAAGTCCGTTTG
TGACTGATTTGTTGATTTCTGCTCTCAGAGACAAAGGCCATGTCAGTACC
AGCGCC
>8733 gene=S7 ribosomal protein (S7) first intron organims=Chirostoma jordani Sample locality=Tepeji del rio Country=Mexico
CCGTCGTTGACAGAGGTTAGTCGTGCTATTTTTCACAGAACAGCGTTTTC
TGTTGAAAAATACGATTTTATGTTGTTCTAGTTAGACGGGAATACACTGA
AAGTTCTGTCAAAACTCTGATACGTTAGATTATTAGGCATTTGGGAGCGG
ATGACTCTCCTAAATGGAGTTTTATAGCGTAGTAGGGTTGCTATGGCAAA
CGGTATCTGGTAGCCGGGAGTAGCTAGCAGGCCGTGCATGTGTTCATTTA
GCCGCCAAAGGCAGCCACACTTTCAGATAAGAGGGGGGAAATAACAAATT
GCTGGTTAATATAGCTAACTTAGGTAAAGTTAGTCATTTTTCCGAATTTG
TAGGTTCTACTGTGTTGCTTGAGTCCAAACTTAACGGGGTAGGGGACATT
TGCCGGATAGCATTTGAAGTAAATAAGTCAAAACGTGTAATATTTTTGTA
TTGCAGCTTAATTTGAGGTGTTTAGGACTTTCTAAATAGAGCTATGTAGT
TAAGTTTTAGTTAAGTTGTGGGTATGTGTGAGCTCGGGCTGCTTAGCAGT
TAGCAGCCGGTCAGGAATCGTGTGTGTAAAATGGACGTGAAGTCCGTTTG
TGACTGATTTGTTGATTTCTGCTCTCAGAGACAAAGGCCATGTCAGTACC
AGCGCC
>5892 gene=S7 ribosomal protein (S7) first intron organims=Chirostoma jordani Sample locality=Belem del Refigio Country=Mexico
CCGTCGTTGACAGAGGTTAGTCGTGCTATTTTTCACAGAACAGCGTTTTC
TGTTGAAAAATACGATTTTATGTTGTTCTAGTTAGACGGGAATACACTGA
AAGTTMTGTCAAAACTCTGATACGTTAGATTATTAGGCATTTGGGAGCGG
ATGACTCTCCTAAATGGAGTTTTATAGCGTAGTAGGGTTGCTATGGCAAA
CGGTATCTGGTAGCCGGGAGTAGCTAGCAGGCCGTGCATGTGTTCATTTA
GCCGCCAAAGGCAGCCACACTTTCAGATAAGAGGGGGGAAATAACAAATT
GCTGGTTAATATAGCTAACTTAGGTAAAGTTAGTCATTTTTCCGAATTTG
TAGGTTCTACTGTGTTGCTTGAGTCCAAACTTWACGGGGWAGGGGACATT
TGCCGGATAGCATTTGAAGTAAATAAGTCAAAACGTGTAATATTTTTGTA
TTGCAGCTTAATTTGAGGTGTTTAGGACTTTCTAAATAGAGCTATGTAGT
TAAGTTTTAGTTAAGTTGTGGGTATGTGTGAGCTCGGGCTGCTTAGCAGT
TAGCAGCCGGTCAGGAATCGTGTGTGTAAAATGGACGTGAAGTCCGTTTG
TGACTGATTTGTTGATTTCTGCTCTCAGAGACAAAGGCCATGTCAGTACC
AGCGCC
>5695 gene=S7 ribosomal protein (S7) first intron organims=Chirostoma jordani Sample locality=El Tesorero Country=Mexico
CCGTCGTTGACAGAGGTTAGTCGTGCTATTTTTCACAGAACAGCGTTTTC
TGTTGAAAAATACGATTTTATGTTGTTCTAGTTAGACGGGAATACACTGA
AAGTTCTGTCAAAACTCTGATACGTTAGATTATTAGGCATTTGGGAGCGG
ATGACTCTCCTAAATGGAGTTTTATAGCGTAGTAGGGTTGCTATGGCAAA
CGGTATCTGGTAGCCGGGAGTAGCTAGCAGGCCGTGCATGTGTTCATTTA
GCCGCCAAAGGCAGCCACACTTTCAGATAAGAGGGGGGAAATAACAAATT
GCTGGTTAATATAGCTAACTTAGGTAAAGTTAGTCATTTTTCCGAATTTG
TAGGTTCTACTGTGTTGCTTGAGTCCAAACTTAACGGGGAAGGGGACATT
TGCCGGATAGCATTTGAAGTAAATAAGTCAAAACGTGTAATATTTTTGTA
TTGCAGCTTAATTTGAGGTGTTTAGGACTTTCTAAATAGAGCTATGTAGT
TAAGTTTTAGTTAAGTTGTGGGTATGTGTGAGCTCGGGCTGCTTAGCAGT
TAGCAGCCGGTCAGGAATCGTGTGTGTAAAATGGACGTGAAGTCCGTTTG
TGACTGATTTGTTGATTTCTGCTCTCAGAGACAAAGGCCATGTCAGTACC
AGCGCC
>5694 gene=S7 ribosomal protein (S7) first intron organims=Chirostoma jordani Sample locality=El Tesorero Country=Mexico
CCGTCGTTGACAGAGGTTAGTCGTGCTATTTTTCACAGAACAGCGTTTTC
TGTTGAAAAATACGATTTTATGTTGTTCTAGTTAGACGGGAATACACTGA
AAGTTCTGTCAAAACTCTGATACGTTAGATTATTAGGCATTTGGGAGCGG
ATGACTCTCCTAAATGGAGTTTTATAGCGTAGTAGGGTTGCTATGGCAAA
CGGTATCTGGTAGCCGGGAGTAGCTAGCAGGCCGTGCATGTGTTCATTTA
GCCGCCAAAGGCAGCCACACTTTCAGATAAGAGGGGGGAAATAACAAATT
GCTGGTTAATATAGCTAACTTAGGTAAAGTTAGTCATTTTTCCGAATTTG
TAGGTTCTACTGTGTTGCTTGAGTCCAAACTTAACGGGGAAGGGGACATT
TGCCGGATAGCATTTGAAGTAAATAAGTCAAAACGTGTAATATTTTTGTA
TTGCAGCTTAATTTGAGGTGTTTAGGACTTTCTAAATAGAGCTATGTAGT
TAAGTTTTAGTTAAGTTGTGGGTATGTGTGAGCTCGGGCTGCTTAGCAGT
TAGCAGCCGGTCAGGAATCGTGTGTGTAAAATGGACGTGAAGTCCGTTTG
TGACTGATTTGTTGATTTCTGCTCTCAGAGACAAAGGCCATGTCAGTACC
AGCGCC
>5093 gene=S7 ribosomal protein (S7) first intron organims=Chirostoma jordani Sample locality=Cajititlan Country=Mexico
GCGTCGTTGACAGAGGTTAGTCGTGCTATTTTTCACAGAACAGCGTTTTC
TGTTGAAAAATACGATTTTATGTTGTTCTAGTTAGACGGGAATACACTGA
AAGTTCTGTCAAAACTCTGATACGTTAGATTATTAGGCATTTGGGAGCGG
ATGACTCTCCTAAATGGAGTTTTATAGCGTAGTAGGGTTGCTATGGCAAA
CGGTATCTGGTAGCCGGGAGTAGCTAGCAGGCCGTGCATGTGTTCATTTA
GCCGCCAAAGGCAGCCACACTTTCAGATAAGAGGGGGGAAATAACAAATT
GCTGGTTAATATAGCTAACTTAGGTAAAGTTAGTCATTTTTCCGAATTTG
TAGGTTCTACTGTGTTGCTTGAGTCCAAACTTAACGGGGTAGGGGAMATT
TGCCGGATAGCATTTGAAGTAAATAAGTCAAAACGTGTAATATTTTTGTA
TTGCAGCTTAATTTGAGGTGTTTAGGACTTTCTAAATAGAGCTATGTAGT
TAAGTTTTAGTTAAGTTGTGGGTATGTGTGAGCTCGGGCTGCTTAGCAGT
TAGCAGCCGGTCAGGAATCGTGTGTGTAAAATKGACGTGAAGTCCGTTTG
TGACTGATTTGTTGATTTCTGCTCTCAGAGACAAAGGCCATGTCAGTACC
AGCGCC
>5092 gene=S7 ribosomal protein (S7) first intron organims=Chirostoma jordani Sample locality=Cajititlan Country=Mexico
GCGTCGTTGACAGAGGTTAGTCGTGCTATTTTTCACAGAACAGCGTTTTC
TGTTGAAAAATACGATTTTATGTTGTTCTAGTTAGACGGGAATACACTGA
AAGTTMTGTCAAAACTCTGATACGTTAGATTATTAGGCATTTGGGAGCGG
ATGACTCTCCTAAATGGAGTTTTATAGCGTAGTAGGGTTGCTATGGCAAA
CGGTATCTGGTAGCCGGGAGTAGCTAGCAGGCCGTGCATGTGTTCATTTA
GCCGCCAAAGGCAGCCACACTTTCAGATAAGAGGGGGGAAATAACAAATT
GCTGGTTAATATAGCTAACTTAGGTAAAGTTAGTCATTTTTCCGAATTTG
TAGGTTCTACTGTGTTGCTTGAGTCCAAACTTTACGGGGAAGGGGACATT
TGCCGGATAGCATTTGAAGTAAATAAGTCAAAACGTGTAATATTTTTGTA
TTGCAGCTTAATTTGAGGTGTTTAGGACTTTCTAAATAGAGCTATGTAGT
TAAGTTTTAGTTAAGTTGTGGGTATGTGTGAGCTCGGGCTGCTTAGCAGT
TAGCAGCCGGTCAGGAATCGTGTGTGTAAAATGGACGTGAAGTCCGTTTG
TGACTGATTTGTTGATTTCTGCTCTCAGAGACAAAGGCCATGTCAGTACC
AGCGCC
>5091 gene=S7 ribosomal protein (S7) first intron organims=Chirostoma jordani Sample locality=Cajititlan Country=Mexico
CCGTCGTTGACAGAGGTTAGTCGTGCTATTTTTCACAGAACAGCGTTTTC
TGTTGAAAAATACGATTTTATGTTGTTCTAGTTAGACGGGAATACACTGA
AAGTTMTGTCAAAACTCTGATACGTTAGATTATTAGGCATTTGGGAGCGG
ATGACTCTCCTAAATGGAGTTTTATAGCGTAGTAGGGTTGCTATGGCAAA
CGGTATCTGGTAGCCGGGAGTAGCTAGCAGGCCGTGCATGTGTTCATTTA
GCCGCCAAAGGCAGCCACACTTTCAGATAAGAGGGGGGAAATAACAAATT
GCTGGTTAATATAGCTAACTTAGGTAAAGTTAGTCATTTTTCCGAATTTG
TAGGTTCTACTGTGTTGCTTGAGTCCAAACTTWACGGGGAAGGGGACATT
TGCCGGATAGCATTTGAAGTAAATAAGTCAAAACGTGTAATATTTTTGTA
TTGCAGCTTAATTTGAGGTGTTTAGGACTTTCTAAATAGAGCTATGTAGT
TAAGTTTTAGTTAAGTTGTGGGTATGTGTGAGCTCGGGCTGCTTAGCAGT
TAGCAGCCGGTCAGGAATCGTGTGTGTAAAATGGACGTGAAGTCCGTTTG
TGACTGATTTGTTGATTTCTGCTCTCAGAGACAAAGGCCATGTCAGTACC
AGCGCC
>5090 gene=S7 ribosomal protein (S7) first intron organims=Chirostoma jordani Sample locality=Cajititlan Country=Mexico
CCGTCGTTGACAGAGGTTAGTCGTGCTATTTTTCACAGAACAGCGTTTTC
TGTTGAAAAATACGATTTTATGTTGTTCTAGTTAGACGGGAATACACTGA
AAGTTMTGTCAAAACTCTGATACGTTAGATTATTAGGCATTTGGGAGCGG
ATGACTCTCCTAAATGGAGTTTTATAGCGTAGTAGGGTTGCTATGGCAAA
CGGTATCTGGTAGCCGGGAGTAGCTAGCAGGCCGTGCATGTGTTCATTTA
GCCGCCAAAGGCAGCCACACTTTCAGATAAGAGGGGGGAAATAACAAATT
GCTGGTTAATATAGCTAACTTAGGTAAAGTTAGTCATTTTTCCGAATTTG
TAGGTTCTACTGTGTTGCTTGAGTCCAAACTTWACGGGGWAGGGGAMATT
TGCCGGATAGCATTTGAAGTAAATAAGTCAAAACGTGTAATATTTTTGTA
TTGCAGCTTAATTTGAGGTGTTTAGGACTTTCTAAATAGAGCTATGTAGT
TAAGTTTTAGTTAAGTTGTGGGTATGTGTGAGCTCGGGCTGCTTAGCAGT
TAGCAGCCGGTCAGGAATCGTGTGTGTAAAATKGACGTGAAGTCCGTTTG
TGACTGATTTGTTGATTTCTGCTCTCAGAGACAAAGGCCATGTCAGTACC
AGCGCC
>5089 gene=S7 ribosomal protein (S7) first intron organims=Chirostoma jordani Sample locality=Cajititlan Country=Mexico
CCGTCGTTGACAGAGGTTAGTCGTGCTATTTTTCACAGAACAGCGTTTTC
TGTTGAAAAATACGATTTTATGTTGTTCTAGTTAGACGGGAATACACTGA
AAGTTMTGTCAAAACTCTGATACGTTAGATTATTAGGCATTTGGGAGCGG
ATGACTCTCCTAAATGGAGTTTTATAGCGTAGTAGGGTTGCTATGGCAAA
CGGTATCTGGTAGCCGGGAGTAGCTAGCAGGCCGTGCATGTGTTCATTTA
GCCGCCAAAGGCAGCCACACTTTCAGATAAGAGGGGGGAAATAACAAATT
GCTGGTTAATATAGCTAACTTAGGTAAAGTTAGTCATTTTTCCGAATTTG
TAGGTTCTACTGTGTTGCTTGAGTCCAAACTTWACGGGGAAGGGGACATT
TGCCGGATAGCATTTGAAGTAAATAAGTCAAAACGTGTAATATTTTTGTA
TTGCAGCTTAATTTGAGGTGTTTAGGACTTTCTAAATAGAGCTATGTAGT
TAAGTTTTAGTTAAGTTGTGGGTATGTGTGAGCTCGGGCTGCTTAGCAGT
TAGCAGCCGGTCAGGAATCGTGTGTGTAAAATGGACGTGAAGTCCGTTTG
TGACTGATTTGTTGATTTCTGCTCTCAGAGACAAAGGCCATGTCAGTACC
AGCGCC
>4919 gene=S7 ribosomal protein (S7) first intron organims=Chirostoma jordani Sample locality=Neutla Country=Mexico
CCGTCGTTGACAGAGGTTAGTCGTGCTATTTTTCACAGAACAGCGTTTTC
TGTTGAAAAATACGATTTTATGTTGTTCTAGTTAGACGGGAATACACTGA
AAGTTMTGTCAAAACTCTGATACGTTAGATTATTAGGCATTTGGGAGCGG
ATGACTCTCCTAAATGGAGTTTTATAGCGTAGTAGGGTTGCTATGGCAAA
CGGTATCTGGTAGCCGGGAGTAGCTAGCAGGCCGTGCATGTGTTCATTTA
GCCGCCAAAGGCAGCCACACTTTCAGATAAGAGGGGGGAAATAACAAATT
GCTGGTTAATATAGCTAACTTAGGTAAAGTTAGTCATTTTTCCGAATTTG
TAGGTTCTACTGTGTTGCTTGAGTCCAAACTTWACGGGGAAGGGGACATT
TGCCGGATAGCATTTGAAGTAAATAAGTCAAAACGTGTAATATTTTTGTA
TTGCAGCTTAATTTGAGGTGTTTAGGACTTTCTAAATAGAGCTATGTAGT
TAAGTTTTAGTTAAGTTGTGGGTATGTGTGAGCTCGGGCTGCTTAGCAGT
TAGCAGCCGGTCAGGAATCGTGTGTGTAAAATGGACGTGAAGTCCGTTTG
TGACTGATTTGTTGATTTCTGCTCTCAGAGACAAAGGCCATGTCAGTACC
AGCGCC
>35401 gene=S7 ribosomal protein (S7) first intron organims=Chirostoma jordani Sample locality=Tepatitlan Country=Mexico
CCGTCGTTGACAGAGGTTAGTCGTGCTATTTTTCACAGAACAGCGTTTTC
TGTTGAAAAATACGATTTTATGTTGTTCTAGTTAGACGGGAATACACTGA
AAGTTCTGTCAAAACTCTGATACGTTAGATTATTAGGCATTTGGGAGCGG
ATGACTCTCCTAAATGGAGTTTTATAGCGTAGTAGGGTTGCTATGGCAAA
CGGTATCTGGTAGCCGGGAGTAGCTAGCAGGCCGTGCATGTGTTCATTTA
GCCGCCAAAGGCAGCCACACTTTCAGATAAGAGGGGGGAAATAACAAATT
GCTGGTTAATATAGCTAACTTAGGTAAAGTTAGTCATTTTTCCGAATTTG
TAGGTTCTACTGTGTTGCTTGAGTCCAAACTTAACGGGGWAGGGGACATT
TGCCGGATAGCATTTGAAGTAAATAAGTCAAAACGTGTAATATTTTTGTA
TTGCAGCTTAATTTGAGGTGTTTAGGACTTTCTAAATAGAGCTATGTAGT
TAAGTTTTAGTTAAGTTGTGGGTATGTGTGAGCTCGGGCTGCTTAGCAGT
TAGCAGCCGGTCAGGAATCGTGTGTGTAAAATGGACGTGAAGTCCGTTTG
TGACTGATTTGTTGATTTCTGCTCTCAGAGACAAAGGCCATGTCAGTACC
AGCGCC
>35400 gene=S7 ribosomal protein (S7) first intron organims=Chirostoma jordani Sample locality=Tepatitlan Country=Mexico
CCGTCGTTGACAGAGGTTAGTCGTGCTATTTTTCACAGAACAGCGTTTTC
TGTTGAAAAATACGATTTTATGTTGTTCTAGTTAGACGGGAATACACTGA
AAGTTMTGTCAAAACTCTGATACGTTAGATTATTAGGCATTTGGGAGCGG
ATGACTCTCCTAAATGGAGTTTTATAGCGTAGTAGGGTTGCTATGGCAAA
CGGTATCTGGTAGCCGGGAGTAGCTAGCAGGCCGTGCATGTGTTCATTTA
GCCGCCAAAGGCAGCCACACTTTCAGATAAGAGGGGGGAAATAACAAATT
GCTGGTTAATATAGCTAACTTAGGTAAAGTTAGTCATTTTTCCGAATTTG
TAGGTTCTACTGTGTTGCTTGAGTCCAAACTTTACGGGGAAGGGGACATT
TGCCGGATAGCATTTGAAGTAAATAAGTCAAAACGTGTAATATTTTTGTA
TTGCAGCTTAATTTGAGGTGTTTAGGACTTTCTAAATAGAGCTATGTAGT
TAAGTTTTAGTTAAGTTGTGGGTATGTGTGAGCTCGGGCTGCTTAGCAGT
TAGCAGCCGGTCAGGAATCGTGTGTGTAAAATGGACGTGAAGTCCGTTTG
TGACTGATTTGTTGATTTCTGCTCTCAGAGACAAMGGCCATGTCAGTACC
AGCGCC
>35399 gene=S7 ribosomal protein (S7) first intron organims=Chirostoma jordani Sample locality=Tepatitlan Country=Mexico
CCGTCGTTGACAGAGGTTAGTCGTGCTATTTTTCACAGAACAGCGTTTTC
TGTTGAAAAATACGATTTTATGTTGTTCTAGTTAGACGGGAATACACTGA
AAGTTCTGTCAAAACTCTGATACGTTAGATTATTAGGCATTTGGGAGCGG
ATGACTCTCCTAAATGGAGTTTTATAGCGTAGTAGGGTTGCTATGGCAAA
CGGTATCTGGTAGCCGGGAGTAGCTAGCAGGCCGTGCATGTGTTCATTTA
GCCGCCAAAGGCAGCCACACTTTCAGATAAGAGGGGGGAAATAACAAATT
GCTGGTTAATATAGCTAACTTAGGTAAAGTTAGTCATTTTTCCGAATTTG
TAGGTTCTACTGTGTTGCTTGAGTCCAAACTTWACGGGGWAGGGGACATT
TGCCGGATAGCATTTGAAGTAAATAAGTCAAAACGTGTAATATTTTTGTA
TTGCAGCTTAATTTGAGGTGTTTAGGACTTTCTAAATAGAGCTATGTAGT
TAAGTTTTAGTTAAGTTGTGGGTATGTGTGAGCTCGGGCTGCTTAGCAGT
TAGCAGCCGGTCAGGAATCGTGTGTGTAAAATGGACGTGAAGTCCGTTTG
TGACTGATTTGTTGATTTCTGCTCTCAGAGACAAAGGCCATGTCAGTACC
AGCGCC
>35398 gene=S7 ribosomal protein (S7) first intron organims=Chirostoma jordani Sample locality=Tepatitlan Country=Mexico
CCGTCGTTGACAGAGGTTAGTCGTGCTATTTTTCACAGAACAGCGTTTTC
TGTTGAAAAATACGATTTTATGTTGTTCTAGTTAGACGGGAATACACTGA
AAGTTCTGTCAAAACTCTGATACGTTAGATTATTAGGCATTTGGGAGCGG
ATGACTCTCCTAAATGGAGTTTTATAGCGTAGTAGGGTTGCTATGGCAAA
CGGTATCTGGTAGCCGGGAGTAGCTAGCAGGCCGTGCATGTGTTCATTTA
GCCGCCAAAGGCAGCCACACTTTCAGATAAGAGGGGGGAAATAACAAATT
GCTGGTTAATATAGCTAACTTAGGTAAAGTTAGTCATTTTTCCGAATTTG
TAGGTTCTACTGTGTTGCTTGAGTCCAAACTTAACGGGGTAGGGGAMATT
TGCCGGATAGCATTTGAAGTAAATAAGTCAAAACGTGTAATATTTTTGTA
TTGCAGCTTAATTTGAGGTGTTTAGGACTTTCTAAATAGAGCTATGTAGT
TAAGTTTTAGTTAAGTTGTGGGTATGTGTGAGCTCGGGCTGCTTAGCAGT
TAGCAGCCGGTCAGGAATCGTGTGTGTAAAATGGACGTGAAGTCCGTTTG
TGACTGATTTGTTGATTTCTGCTCTCAGAGACAAAGGCCATGTCAGTACC
AGCGCC
>35397 gene=S7 ribosomal protein (S7) first intron organims=Chirostoma jordani Sample locality=Tepatitlan Country=Mexico
CCGTCGTTGACAGAGGTTAGTCGTGCTATTTTTCACAGAACAGCGTTTTC
TGTTGAAAAATACGATTTTATGTTGTTCTATTTAGACGGGAATACACTGA
AAGTTCTGTCAAAACTCTGATACGTTAGATTATTAGGCATTTGGGAGCGG
ATGACTCTCCTAAATGGAGTTTTATAGCGTAGTAGGGTTGCTATGGCAAA
CGGTATCTGGTAGCCGGGAGTAGCTAGCAGGCCGTGCATGTGTTCATTTA
GCCGCCAAAGGCAGCCACACTTTCAGATAAGAGGGGGGAAATAACAAATT
GCTGGTTAATATAGCTAACTTAGGTAAAGTTAGTCATTTTTCCGAATTTG
TAGGTTCTACTGTGTTGCTTGAGTCCAAACTTAACGGGGTAGGGGACATT
TGCCGGATAGCATTTGAAGTAAATAAGTCAAAACGTGTAATATTTTTGTA
TTGCAGCTTAATTTGAGGTGTTTAGGACTTTCTAAATAGAGCTATGTAGT
TAAGTTTTAGTTAAGTTGTGGGTATGTGTGAGCTCGGGCTGCTTAGCAGT
TAGCAGCCGGTCAGGAATCGTGTGTGTAAAATGGACGTGAAGTCCGTTTG
TGACTGATTTGTTGATTTCTGCTCTCAGAGACAAAGGCCATGTCAGTACC
AGCGCC
>32779 gene=S7 ribosomal protein (S7) first intron organims=Chirostoma jordani Sample locality=Nochistlan Country=Mexico
CCGTCGTTGACAGAGGTTAGTCGTGCTATTTTTCACAGAACAGCGTTTTC
TGTTGAAAAATACGATTTTATGTTGTTCTAGTTAGACGGGAATACACTGA
AAGTTCTGTCAAAACTCTGATACRTTAGATTATTAGGCATTTGGGAGCGG
ATGACTCTCCTAAATGGAGTTTTATAGCGTAGTAGGGTTGCTATGGCAAA
CGGTATCTGGTAGCCGGGAGTAGCTAGCAGGCCGTGCATGTGTTCATTTA
GCCGCCAAAGGCAGCCACACTTTCAGATAAGAGGGGGGAAATAACAAATT
GCTGGTTRATATAGCTAACTTAGGTAAAGTTAGTCATTTTTCCGAATTTG
TAGGTTCTACTGTGTTGCTTGAGTCCAAACTTWACGGGGAAGGGGACATT
TGCCGGATAGCATTTGAAGTAAATAAGTCAAAACGTGTAATATTTTTGTA
TTGCAGCTTAATTTGAGGTGTTTAGGACTTTCTAAATAGAGCTATGTAGT
TAAGTTTTAGTTAAGTTGTGGGTATGTGTGAGCTCGGGCTGCTTAGCAGT
TAGCAGCCGGTCAGGAATCGTGTGTGTAAAATGGACGTGAAGTCCGTTTG
TGACTGATTTGTTGATTTCTGCTCTCAGAGACAAAGGCCATGTCAGTACC
AGCGCC
>32777 gene=S7 ribosomal protein (S7) first intron organims=Chirostoma jordani Sample locality=Nochistlan Country=Mexico
CCGTCGTTGACAGAGGTTAGTCGTGCTATTTTTCACAGAACAGCGTTTTC
TGTTGAAAAATACGATTTTATGTTGTTCTAGTTAGACGGGAATACACTGA
AAGTTCTGTCAAAACTCTGATACRTTAGATTATTAGGCATTTGGGAGCGG
ATGACTCTCCTAAATGGAGTTTTATAGCGTAGTAGGGTTGCTATGGCAAA
CGGTATCTGGTAGCCGGGAGTAGCTAGCAGGCCGTGCATGTGTTCATTTA
GCCGCCAAAGGCAGCCACACTTTCAGATAAGAGGGGGGAAATAACAAATT
GCTGGTTRATATAGCTAACTTAGGTAAAGTTAGTCATTTTTCCGAATTTG
TAGGTTCTACTGTGTTGCTTGAGTCCAAACTTWACGGGGAAGGGGACATT
TGCCGGATAGCATTTGAAGTAAATAAGTCAAAACGTGTAATATTTTTGTA
TTGCAGCTTAATTTGAGGTGTTTAGGACTTTCTAAATAGAGCTATGTAGT
TAAGTTTTAGTTAAGTTGTGGGTATGTGTGAGCTCGGGCTGCTTAGCAGT
TAGCAGCCGGTCAGGAATCGTGTGTGTAAAATGGACGTGAAGTCCGTTTG
TGACTGATTTGTTGATTTCTGCTCTCAGAGACAAAGGCCATGTCAGTACC
AGCGCC
>32776 gene=S7 ribosomal protein (S7) first intron organims=Chirostoma jordani Sample locality=Nochistlan Country=Mexico
CCGTCGTTGACAGAGGTTAGTCGTGCTATTTTTCACAGAACAGCGTTTTC
TGTTGAAAAATACGATTTTATGTTGTTCTAGTTAGACGGGAATACACTGA
AAGTTCTGTCAAAACTCTGATACGTTAGATTATTAGGCATTTGGGAGCGG
ATGACTCTCCTAAATGGAGTTTTATAGCGTAGTAGGGTTGCTATGGCAAA
CGGTATCTGGTAGCCGGGAGTAGCTAGCAGGCCGTGCATGTGTTCATTTA
GCCGCCAAAGGCAGCCACACTTTCAGATAAGAGGGGGGAAATAACAAATT
GCTGGTTAATATAGCTAACTTAGGTAAAGTTAGTCATTTTTCCGAATTTG
TAGGTTCTACTGTGTTGCTTGAGTCCAAACTTTACGGGGAAGGGGACATT
TGCCGGATAGCATTTGAAGTAAATAAGTCAAAACGTGTAATATTTTTGTA
TTGCAGCTTAATTTGAGGTGTTTAGGACTTTCTAAATAGAGCTATGTAGT
TAAGTTTTAGTTAAGTTGTGGGTATGTGTGAGCTCGGGCTGCTTAGCAGT
TAGCAGCCGGTCAGGAATCGTGTGTGTAAAATGGACGTGAAGTCCGTTTG
TGACTGATTTGTTGATTTCTGCTCTCAGAGACAAAGGCCATGTCAGTACC
AGCGCC
>32632 gene=S7 ribosomal protein (S7) first intron organims=Chirostoma jordani Sample locality=San Nicolas de las Flores Country=Mexico
CCGTCGTTGACAGAGGTTAGTCGTGCTATTTTTCACAGAACAGCGTTTTC
TGTTGAAAAATACGATTTTATGTTGTTCTAGTTAGACGGGAATACACTGA
AAGTTCTGTCAAAACTCTGATACGTTAGATTATTAGGCATTTGGGAGCGG
ATGACTCTCCTAAATGGAGTTTTATAGCGTAGTAGGGTTGCTATGGCAAA
CGGTATCTGGTAGCCGGGAGTAGCTAGCAGGCCGTGCATGTGTTCATTTA
GCCGCCAAAGGCAGCCACACTTTCAGATAAGAGGGGGGAAATAACAAATT
GCTGGTTAATATAGCTAACTTAGGTAAAGTTAGTCATTTTTCCGAATTTG
TAGGTTCTACTGTGTTGCTTGAGTCCAAACTTWACGGGGWAGGGGACATT
TGCCGGATAGCATTTGAAGTAAATAAGTCAAAACGTGTAATATTTTTGTA
TTGCAGCTTAATTTGAGGTGTTTAGGACTTTCTAAATAGAGCTATGTAGT
TAAGTTTTAGTTAAGTTGTGGGTATGTGTGAGCTCGGGCTGCTTAGCAGT
TAGCAGCCGGTCAGGAATCGTGTGTGTAAAATGGACGTGAAGTCCGTTTG
TGACTGATTTGTTGATTTCTGCTCTCAGAGACAAAGGCCATGTCAGTACC
AGCGCC
>32629 gene=S7 ribosomal protein (S7) first intron organims=Chirostoma jordani Sample locality=San Nicolas de las Flores Country=Mexico
CCGTCGTTGACAGAGGTTAGTCGTGCTATTTTTCACAGAACAGCGTTTTC
TGTTGAAAAATACGATTTTATGTTGTTCTAGTTAGACGGGAATACACTGA
AAGTTMTGTCAAAACTCTGATACGTTAGATTATTAGGCATTTGGGAGCGG
ATGACTCTCCTAAATGGAGTTTTATAGCGTAGTAGGGTTGCTATGGCAAA
CGGTATCTGGTAGCCGGGAGTAGCTAGCAGGCCGTGCATGTGTTCATTTA
GCCGCCAAAGGCAGCCACACTTTCAGATAAGAGGGGGGAAATAACAAATT
GCTGGTTAATATAGCTAACTTAGGTAAAGTTAGTCATTTTTCCGAATTTG
TAGGTTCTACTGTGTTGCTTGAGTCCAAACTTWACGGGGWAGGGGACATT
TGCCGGATAGCATTTGAAGTAAATAAGTCAAAACGTGTAATATTTTTGTA
TTGCAGCTTAATTTGAGGTGTTTAGGACTTTCTAAATAGAGCTATGTAGT
TAAGTTTTAGTTAAGTTGTGGGTATGTGTGAGCTCGGGCTGCTTAGCAGT
TAGCAGCCGGTCAGGAATCGTGTGTGTAAAATGGACGTGAAGTCCGTTTG
TGACTGATTTGTTGATTTCTGCTCTCAGAGACAAAGGCCATGTCAGTACC
AGCGCC
>32628 gene=S7 ribosomal protein (S7) first intron organims=Chirostoma jordani Sample locality=San Nicolas de las Flores Country=Mexico
CCGTCGTTGACAGAGGTTAGTCGTGCTATTTTTCACAGAACAGCGTTTTC
TGTTGAAAAATACGATTTTATGTTGTTCTAGTTAGACGGGAATACACTGA
AAGTTCTGTCAAAACTCTGATACGTTAGATTATTAGGCATTTGGGAGCGG
ATGACTCTCCTAAATGGAGTTTTATAGCGTAGTAGGGTTGCTATGGCAAA
CGGTATCTGGTAGCCGGGAGTAGCTAGCAGGCCGTGCATGTGTTCATTTA
GCCGCCAAAGGCAGCCACACTTTCAGATAAGAGGGGGGAAATAACAAATT
GCTGGTTAATATAGCTAACTTAGGTAAAGTTAGTCATTTTTCCGAATTTG
TAGGTTCTACTGTGTTGCTTGAGTCCAAACTTWACGGGGWAGGGGAMATT
TGCCGGATAGCATTTGAAGTAAATAAGTCAAAACGTGTAATATTTTTGTA
TTGCAGCTTAATTTGAGGTGTTTAGGACTTTCTAAATAGAGCTATGTAGT
TAAGTTTTAGTTAAGTTGTGGGTATGTGTGAGCTCGGGCTGCTTAGCAGT
TAGCAGCCGGTCAGGAATCGTGTGTGTAAAATGGACGTGAAGTCCGTTTG
TGACTGATTTGTTGATTTCTGCTCTCAGAGACAAAGGCCATGTCAGTACC
AGCGCC
>28145 gene=S7 ribosomal protein (S7) first intron organims=Chirostoma jordani Sample locality=San Juanico Country=Mexico
CCGTCGTTGACAGAGGTTAGTCGTGCTATTTTTCACAGAACAGCGTTTTC
TGTTGAAAAATACGATTTTATGTTGTTCTAGTTAGACGGGAATACACTGA
AAGTTATGTCAAAACTCTGATACGTTAGATTATTAGGCATTTGGGAGCGG
ATGACTCTCCTAAATGGAGTTTTATAGCGTAGTAGGGTTGCTATGGCAAA
CGGTATCTGGTAGCCGGGAGTAGCTAGCAGGCCGTGCATGTGTTCATTTA
GCCGCCAAAGGCAGCCACACTTTCAGATAAGAGGGGGGAAATAACAAATT
GCTGGTTAATATAGCTAACTTAGGTAAAGTTAGTCATTTTTCCGAATTTG
TAGGTTCTACTGTGTTGCTTGAGTCCAAACTTTACGGGGAAGGGGACATT
TGCCGGATAGCATTTGAAGTAAATAAGTCAAAACGTGTAATATTTTTGTA
TTGCAGCTTAATTTGAGGTGTTTAGGACTTTCTAAATAGAGCTATGTAGT
TAAGTTTTAGTTAAGTTGTGGGTATGTGTGAGCTCGGGCTGCTTAGCAGT
TAGCAGCCGGTCAGGAATCGTGTGTGTAAAATGGACGTGAAGTCCGTTTG
TGACTGATTTGTTGATTTCTGCTCTCAGAGACAAAGGCCATGTCAGTACC
AGCGCC
>28144 gene=S7 ribosomal protein (S7) first intron organims=Chirostoma jordani Sample locality=San Juanico Country=Mexico
CCGTCGTTGACAGAGGTTAGTCGTGCTATTTTTCACAGAACAGCGTTTTC
TGTTGAAAAATACGATTTTATGTTGTTCTAGTTAGACGGGAATACACTGA
AAGTTMTGTCAAAACTCTGATACGTTAGATTATTAGGCATTTGGGAGCGG
ATGACTCTCCTAAATGGAGTTTTATAGCGTAGTAGGGTTGCTATGGCAAA
CGGTATCTGGTAGCCGGGAGTAGCTAGCAGGCCGTGCATGTGTTCATTTA
GCCGCCAAAGGCAGCCACACTTTCAGATAAGAGGGGGGAAATAACAAATT
GCTGGTTAATATAGCTAACTTAGGTAAAGTTAGTCATTTTTCCGAATTTG
TAGGTTCTACTGTGTTGCTTGAGTCCAAACTTWACGGGGWAGGGGAMATT
TGCCGGATAGCATTTGAAGTAAATAAGTCAAAACGTGTAATATTTTTGTA
TTGCAGCTTAATTTGAGGTGTTTAGGACTTTCTAAATAGAGCTATGTAGT
TAAGTTTTAGTTAAGTTGTGGGTATGTGTGAGCTCGGGCTGCTTAGCAGT
TAGCAGCCGGTCAGGAATCGTGTGTGTAAAATKGACGTGAAGTCCGTTTG
TGACTGATTTGTTGATTTCTGCTCTCAGAGACAAAGGCCATGTCAGTACC
AGCGCC
>28143 gene=S7 ribosomal protein (S7) first intron organims=Chirostoma jordani Sample locality=San Juanico Country=Mexico
CCGTCGTTGACAGAGGTTAGTCGTGCTATTTTTCACAGAACAGCGTTTTC
TGTTGAAAAATACGATTTTATGTTGTTCTAGTTAGACGGGAATACACTGA
AAGTTMTGTCAAAACTCTGATACGTTAGATTATTAGGCATTTGGGAGCGG
ATGACTCTCCTAAATGGAGTTTTATAGCGTAGTAGGGTTGCTATGGCAAA
CGGTATCTGGTAGCCGGGAGTAGCTAGCAGGCCGTGCATGTGTTCATTTA
GCCGCCAAAGGCAGCCACACTTTCAGATAAGAGGGGGGAAATAACAAATT
GCTGGTTAATATAGCTAACTTAGGTAAAGTTAGTCATTTTTCCGAATTTG
TAGGTTCTACTGTGTTGCTTGAGTCCAAACTTWACGGGGAAGGGGACATT
TGCCGGATAGCATTTGAAGTAAATAAGTCAAAACGTGTAATATTTTTGTA
TTGCAGCTTAATTTGAGGTGTTTAGGACTTTCTAAATAGAGCTATGTAGT
TAAGTTTTAGTTAAGTTGTGGGTATGTGTGAGCTCGGGCTGCTTAGCAGT
TAGCAGCCGGTCAGGAATCGTGTGTGTAAAATGGACGTGAAGTCCGTTTG
TGACTGATTTGTTGATTTCTGCTCTCAGAGACAAAGGCCATGTCAGTACC
AGCGCC
>28142 gene=S7 ribosomal protein (S7) first intron organims=Chirostoma jordani Sample locality=San Juanico Country=Mexico
CCGTCGTTGACAGAGGTTAGTCGTGCTATTTTTCACAGAACAGCGTTTTC
TGTTGAAAAATACGATTTTATGTTGTTCTAGTTAGACGGGAATACACTGA
AAGTTMTGTCAAAACTCTGATACGTTAGATTATTAGGCATTTGGGAGCGG
ATGACTCTCCTAAATGGAGTTTTATAGCGTAGTAGGGTTGCTATGGCAAA
CGGTATCTGGTAGCCGGGAGTAGCTAGCAGGCCGTGCATGTGTTCATTTA
GCCGCCAAAGGCAGCCACACTTTCAGATAAGAGGGGGGAAATAACAAATT
GCTGGTTAATATAGCTAACTTAGGTAAAGTTAGTCATTTTTCCGAATTTG
TAGGTTCTACTGTGTTGCTTGAGTCCAAACTTWACGGGGWAGGGGAMATT
TGCCGGATAGCATTTGAAGTAAATAAGTCAAAACGTGTAATATTTTTGTA
TTGCAGCTTAATTTGAGGTGTTTAGGACTTTCTAAATAGAGCTATGTAGT
TAAGTTTTAGTTAAGTTGTGGGTATGTGTGAGCTCGGGCTGCTTAGCAGT
TAGCAGCCGGTCAGGAATCGTGTGTGTAAAATKGACGTGAAGTCCGTTTG
TGACTGATTTGTTGATTTCTGCTCTCAGAGACAAAGGCCATGTCAGTACC
AGCGCC
>28141 gene=S7 ribosomal protein (S7) first intron organims=Chirostoma jordani Sample locality=San Juanico Country=Mexico
CCGTCGTTGACAGAGGTTAGTCGTGCTATTTTTCACAGAACAGCGTTTTC
TGTTGAAAAATACGATTTTATGTTGTTCTAGTTAGACGGGAATACACTGA
AAGTTMTGTCAAAACTCTGATACGTTAGATTATTAGGCATTTGGGAGCGG
ATGACTCTCCTAAATGGAGTTTTATAGCGTAGTAGGGTTGCTATGGCAAA
CGGTATCTGGTAGCCGGGAGTAGCTAGCAGGCCGTGCATGTGTTCATTTA
GCCGCCAAAGGCAGCCACACTTTCAGATAAGAGGGGGGAAATAACAAATT
GCTGGTTAATATAGCTAACTTAGGTAAAGTTAGTCATTTTTCCGAATTTG
TAGGTTCTACTGTGTTGCTTGAGTCCAAACTTWACGGGGWAGGGGAMATT
TGCCGGATAGCATTTGAAGTAAATAAGTCAAAACGTGTAATATTTTTGTA
TTGCAGCTTAATTTGAGGTGTTTAGGACTTTCTAAATAGAGCTATGTAGT
TAAGTTTTAGTTAAGTTGTGGGTATGTGTGAGCTCGGGCTGCTTAGCAGT
TAGCAGCCGGTCAGGAATCGTGTGTGTAAAATKGACGTGAAGTCCGTTTG
TGACTGATTTGTTGATTTCTGCTCTCAGAGACAAAGGCCATGTCAGTACC
AGCGCC
>28082 gene=S7 ribosomal protein (S7) first intron organims=Chirostoma jordani Sample locality=La Vega Country=Mexico
CCGTCGTTGACAGAGGTTAGTCGTGCTATTTTTCACAGAACAGCGTTTTC
TGTTGAAAAATACGATTTTATGTTGTTCTAGTTAGACGGGAATACACTGA
AAGTTATGTCAAAACTCTGATACGTTAGATTATTAGGCATTTGGGAGCGG
ATGACTCTCCTAAATGGAGTTTTATAGCGTAGTAGGGTTGCTATGGCAAA
CGGTATCTGGTAGCCGGGAGTAGCTAGCAGGCCGTGCATGTGTTCATTTA
GCCGCCAAAGGCAGCCACACTTTCAGATAAGAGGGGGGAAATAACAAATT
GCTGGTTAATATAGCTAACTTAGGTAAAGTTAGTCATTTTTCCGAATTTG
TAGGTTCTACTGTGTTGCTTGAGTCCAAACTTAACGGGGAAGGGGACATT
TGCCGGATAGCATTTGAAGTAAATAAGTCAAAACGTGTAATATTTTTGTA
TTGCAGCTTAATTTGAGGTGTTTAGGACTTTCTAAATAGAGCTATGTAGT
TAAGTTTTAGTTAAGTTGTGGGTATGTGTGAGCTCGGGCTGCTTAGCAGT
TAGCAGCCGGTCAGGAATCGTGTGTGTAAAATGGTCGTGAAGTCCGTTTG
TGACTGATTTGTTGATTTCTGCTCTCAGAGACAAAGGCCATGTCAGTACC
AGCGCC
>28073 gene=S7 ribosomal protein (S7) first intron organims=Chirostoma jordani Sample locality=Magdalena Country=Mexico
CCGTCGTTGACASAGGTTAGTCGTGCTATTTTTCACAGAACAGCGTTTTC
TGTTGAAAAATACGATTTTATGTTGTTCTAGTTAGACGGGAATACACTGA
AAGTTMTGTCAAAACTCTGATACGTTAGATTATTAGGCATTTGGGAGCGG
ATGACTCTCCTAAATGGAGTTTTATAGCGTAGTAGGGTTGCTATGGCAAA
CGGTATCTGGTAGCCGGGAGTAGCTAGCAGGCCGTGCATGTGTTCATTTA
GCCGCCAAAGGCAGCCACACTTTCAGATAAGAGGGGGGAAATAACAAATT
GCTGGTTAATATAGCTAACTTAGGTAAAGTTAGTCATTTTTCCGAATTTG
TAGGTTCTACTGTGTTGCTTGAGTCCAAACTTWACGGGGWAGGGGACATT
TGCCGGATAGCATTTGAAGTAAATAAGTCAAAACGTGTAATATTTTTGTA
TTGCAGCTTAATTTGAGGTGTTTAGGACTTTCTAAATAGAGCTATGTAGT
TAAGTTTTAGTTAAGTTGTGGGTATGTGTGAGCTCGGGCTGCTTAGCAGT
TAGCAGCCGGTCAGGAATCGTGTGTGTAAAATGGACGTGAAGTCCGTTTG
TGACTGATTTGTTGATTTCTGCTCTCAGAGACAAAGGCCATGTCAGTACC
AGCGCC
>28072 gene=S7 ribosomal protein (S7) first intron organims=Chirostoma jordani Sample locality=Magdalena Country=Mexico
CCGTCGTTGACAGAGGTTAGTCGTGCTATTTTTCACAGAACAGCGTTTTC
TGTTGAAAAATACGATTTTATGTTGTTCTAGTTAGACGGGAATACACTGA
AAGTTCTGTCAAAACTCTGATACGTTAGATTATTAGGCATTTGGGAGCGG
ATGACTCTCCTAAATGGAGTTTTATAGCGTAGTAGGGTTGCTATGGCAAA
CGGTATCTGGTAGCCGGGAGTAGCTAGCAGGCCGTGCATGTGTTCATTTA
GCCGCCAAAGGCAGCCACACTTTCAGATAAGAGGGGGGAAATAACAAATT
GCTGGTTAATATAGCTAACTTAGGTAAAGTTAGTCATTTTTCCGAATTTG
TAGGTTCTACTGTGTTGCTTGAGTCCAAACTTAACGGGGTAGGGGACATT
TGCCGGATAGCATTTGAAGTAAATAAGTCAAAACGTGTAATATTTTTGTA
TTGCAGCTTAATTTGAGGTGTTTAGGACTTTCTAAATAGAGCTATGTAGT
TAAGTTTTAGTTAAGTTGTGGGTATGTGTGAGCTCGGGCTGCTTAGCAGT
TAGCAGCCGGTCAGGAATCGTGTGTGTAAAATGGACGTGAAGTCCGTTTG
TGACTGATTTGTTGATTTCTGCTCTCAGAGACAAAGGCCATGTCAGTACC
AGCGCC
>28071 gene=S7 ribosomal protein (S7) first intron organims=Chirostoma jordani Sample locality=Magdalena Country=Mexico
CCGTCGTTGACAGAGGTTAGTCGTGCTATTTTTCACAGAACAGCGTTTTC
TGTTGAAAAATACGATTTTATGTTGTTCTAGTTAGACGGGAATACACTGA
AAGTTCTGTCAAAACTCTGATACGTTAGATTATTAGGCATTTGGGAGCGG
ATGACTCTCCTAAATGGAGTTTTATAGCGTAGTAGGGTTGCTATGGCAAA
CGGTATCTGGTAGCCGGGAGTAGCTAGCAGGCCGTGCATGTGTTCATTTA
GCCGCCAAAGGCAGCCACACTTTCAGATAAGAGGGGGGAAATAACAAATT
GCTGGTTAATATAGCTAACTTAGGTAAAGTTAGTCATTTTTCCGAATTTG
TAGGTTCTACTGTGTTGCTTGAGTCCAAACTTAACGGGGWAGGGGAMATT
TGCCGGATAGCATTTGAAGTAAATAAGTCAAAACGTGTAATATTTTTGTA
TTGCAGCTTAATTTGAGGTGTTTAGGACTTTCTAAATAGAGCTATGTAGT
TAAGTTTTAGTTAAGTTGTGGGTATGTGTGAGCTCGGGCTGCTTAGCAGT
TAGCAGCCGGTCAGGAATCGTGTGTGTAAAATKGACGTGAAGTCCGTTTG
TGACTGATTTGTTGATTTCTGCTCTCAGAGACAAAGGCCATGTCAGTACC
AGCGCC
>28070 gene=S7 ribosomal protein (S7) first intron organims=Chirostoma jordani Sample locality=Magdalena Country=Mexico
GCGTCGTTGACAGAGGTTAGTCGTGCTATTTTTCACAGAACAGCGTTTTC
TGTTGAAAAATACGATTTTATGTTGTTCTAGTTAGACGGGAATACACTGA
AAGTTMTGTCAAAACTCTGATACGTTAGATTATTAGGCATTTGGGAGCGG
ATGACTCTCCTAAATGGAGTTTTATAGCGTAGTAGGGTTGCTATGGCAAA
CGGTATCTGGTAGCCGGGAGTAGCTAGCAGGCCGTGCATGTGTTCATTTA
GCCGCCAAAGGCAGCCACACTTTCAGATAAGAGGGGGGAAATAACAAATT
GCTGGTTAATATAGCTAACTTAGGTAAAGTTAGTCATTTTTCCGAATTTG
TAGGTTCTACTGTGTTGCTTGAGTCCAAACTTWACGGGGWAGGGGAMATT
TGCCGGATAGCATTTGAAGTAAATAAGTCAAAACGTGTAATATTTTTGTA
TTGCAGCTTAATTTGAGGTGTTTAGGACTTTCTAAATAGAGCTATGTAGT
TAAGTTTTAGTTAAGTTGTGGGTATGTGTGAGCTCGGGCTGCTTAGCAGT
TAGCAGCCGGTCAGGAATCGTGTGTGTAAAATKGACGTGAAGTCCGTTTG
TGACTGATTTGTTGATTTCTGCTCTCAGAGACAAAGGCCATGTCAGTACC
AGCGCC
>23969 gene=S7 ribosomal protein (S7) first intron organims=Chirostoma jordani Sample locality=Andocutin Country=Mexico
CCGTCGTTGACAGAGGTTAGTCGTGCTATTTTTCACAGAACAGCGTTTTC
TGTTGAAAAATACGATTTTATGTTGTTCTAGTTAGACGGGAATACACTGA
AAGTTCTGTCAAAACTCTGATACGTTAGATTATTAGGCATTTGGGAGCGG
ATGACTCTCCTAAATGGAGTTTTATAGCGTAGTAGGGTTGCTATGGCAAA
CGGTATCTGGTAGCCGGGAGTAGCTAGCAGGCCGTGCATGTGTTCATTTA
GCCGCCAAAGGCAGCCACACTTTCAGATAAGAGGGGGGAAATAACAAATT
GCTGGTTAATATAGCTAACTTAGGTAAAGTTAGTCATTTTTCCGAATTTG
TAGGTTCTACTGTGTTGCTTGAGTCCAAACTTWACGGGGAAGGGGACATT
TGCCGGATAGCATTTGAAGTAAATAAGTCAAAACGTGTAATATTTTTGTA
TTGCAGCTTAATTTGAGGTGTTWAGGACTTTCTAAATAGAGCTATGTAGT
TAAGTTTTAGTTAAGTTGTGGGTATGTGTGAGCTCGGGCTGCTTAGCAGT
TAGCAGCCGGTCAGGAATCGTGTGTGTAAAATGGACGTGAAGTCCGTTTG
TGACTGATTTGTTGATTTCTGCTCTCAGAGACAAAGGCCATGTCAGTACC
AGCGCC
>23968 gene=S7 ribosomal protein (S7) first intron organims=Chirostoma jordani Sample locality=Andocutin Country=Mexico
CCGTCGTTGACAGAGGTTAGTCGTGCTATTTTTCACAGAACAGCGTTTTC
TGTTGAAAAATACGATTTTATGTTGTTCTAGTTAGACGGGAATACACTGA
AAGTTMTGTCAAAACTCTGATACGTTAGATTATTAGGCATTTGGGAGCGG
ATGACTCTCCTAAATGGAGTTTTATAGCGTAGTAGGGTTGCTATGGCAAA
CGGTATCTGGTAGCCGGGAGTAGCTAGCAGGCCGTGCATGTGTTCATTTA
GCCGCCAAAGGCAGCCACACTTTCAGATAAGAGGGGGGAAATAACAAATT
GCTGGTTAATATAGCTAACTTAGGTAAAGTTAGTCATTTTTCCGAATTTG
TAGGTTCTACTGTGTTGCTTGAGTCCAAACTTWACGGGGAAGGGGACATT
TGCCGGATAGCATTTGAAGTAAATAAGTCAAAACGTGTAATATTTTTGTA
TTGCAGCTTAATTTGAGGTGTTTAGGACTTTCTAAATAGAGCTATGTAGT
TAAGTTTTAGTTAAGTTGTGGGTATGTGTGAGCTCGGGCTGCTTAGCAGT
TAGCAGCCGGTCAGGAATCGTGTGTGTAAAATGGACGTGAAGTCCGTTTG
TGACTGATTTGTTGATTTCTGCTCTCAGAGACAAAGGCCATGTCAGTACC
AGCGCC
>23964 gene=S7 ribosomal protein (S7) first intron organims=Chirostoma jordani Sample locality=Andocutin Country=Mexico
CCGTCGTTGACAGAGGTTAGTCGTGCTATTTTTCACAGAACAGCGTTTTC
TGTTGAAAAATACGATTTTATGTTGTTCTAGTTAGACGGGAATACACTGA
AAGTTMTGTCAAAACTCTGATACGTTAGATTATTAGGCATTTGGGAGCGG
ATGACTCTCCTAAATGGAGTTTTATAGCGTAGTAGGGTTGCTATGGCAAA
CGGTATCTGGTAGCCGGGAGTAGCTAGCAGGCCGTGCATGTGTTCATTTA
GCCGCCAAAGGCAGCCACACTTTCAGATAAGAGGGGGGAAATAACAAATT
GCTGGTTAATATAGCTAACTTAGGTAAAGTTAGTCATTTTTCCGAATTTG
TAGGTTCTACTGTGTTGCTTGAGTCCAAACTTTACGGGGAAGGGGACATT
TGCCGGATAGCATTTGAAGTAAATAAGTCAAAACGTGTAATATTTTTGTA
TTGCAGCTTAATTTGAGGTGTTTAGGACTTTCKAAATAGAGCTATGTAGT
TAAGTTTTAGTTAAGTTGTGGGTATGTGTGAGCTCGGGCTGCTTAGCAGT
TAGCAGCCGGTCAGGAATCGTGTGTGTAAAATGGACGTGAAGTCCGTTTG
TGACTGATTTGTTGATTTCTGCTCTCAGAGACAAAGGCCATGTCAGTACC
AGCGCC
>23963 gene=S7 ribosomal protein (S7) first intron organims=Chirostoma jordani Sample locality=Andocutin Country=Mexico
CCGTCGTTGACAGAGGTTAGTCGTGCTATTTTTCACAGAACAGCGTTTTC
TGTTGAAAAATACGATTTTATGTTGTTCTAGTTAGACGGGAATACACTGA
AAGTTMTGTCAAAACTCTGATACGTTAGATTATTAGGCATTTGGGAGCGG
ATGACTCTCCTAAATGGAGTTTTATAGCGTAGTAGGGTTGCTATGGCAAA
CGGTATCTGGTAGCCGGGAGTAGCTAGCAGGCCGTGCATGTGTTCATTTA
GCCGCCAAAGGCAGCCACACTTTCAGATAAGAGGGGGGAAATAACAAATT
GCTGGTTAATATAGCTAACTTAGGTAAAGTTAGTCATTTTTCCGAATTTG
TAGGTTCTACTGTGTTGCTTGAGTCCAAACTTTACGGGGAAGGGGACATT
TGCCGGATAGCATTTGAAGTAAATAAGTCAAAACGTGTAATATTTTTGTA
TTGCAGCTTAATTTGAGGTGTTTAGGACTTTCTAAATAGAGCTATGTAGT
TAAGTTTTAGTTAAGTTGTGGGTATGTGTGAGCTCGGGCTGCTTAGCAGT
TAGCAGCCGGTCAGGAATCGTGTGTGTAAAATGGACGTGAAGTCCGTTTG
TGACTGATTTGTTGATTTCTGCTCTCAGAGACAAAGGCCATGTCAGTACC
AGCGCC
>23962 gene=S7 ribosomal protein (S7) first intron organims=Chirostoma jordani Sample locality=Andocutin Country=Mexico
CCGTCGTTGACAGAGGTTAGTCGTGCTATTTTTCACAGAACAGCGTTTTC
TGTTGAAAAATACGATTTTATGTTGTTCTAGTTAGACGGGAATACACTGA
AAGTTCTGTCAAAACTCTGATACGTTAGATTATTAGGCATTTGGGAGCGG
ATGACTCTCCTAAATGGAGTTTTATAGCGTAGTAGGGTTGCTATGGCAAA
CGGTATCTGGTAGCCGGGAGTAGCTAGCAGGCCGTGCATGTGTTCATTTA
GCCGCCAAAGGCAGCCACACTTTCAGATAAGAGGGGGGAAATAACAAATT
GCTGGTTAATATAGCTAACTTAGGTAAAGTTAGTCATTTTTCCGAATTTG
TAGGTTCTACTGTGTTGCTTGAGTCCAAACTTWACGGGGWAGGGGACATT
TGCCGGATAGCATTTGAAGTAAATAAGTCAAAACGTGTAATATTTTTGTA
TTGCAGCTTAATTTGAGGTGTTTAGGACTTTCTAAATAGAGCTATGTAGT
TAAGTTTTAGTTAAGTTGTGGGTATGTGTGAGCTCGGGCTGCTTAGCAGT
TAGCAGCCGGTCAGGAATCGTGTGTGTAAAATGGACGTGAAGTCCGTTTG
TGACTGATTTGTTGATTTCTGCTCTCAGAGACAAAGGCCATGTCAGTACC
AGCGCC
>45483 gene=S7 ribosomal protein (S7) first intron organims=Chirostoma jordani Sample locality=Sengio Country=Mexico
TATTTTTCACAGAACAGCGTTTTCTGTTGAAAAATACGATTTTATGTTGT
TCTAGTTAGACGGGAATACACTGAAAGTTCTGTCAAAACTCTGATACGTT
AGATTATTAGGCATTTGGGAGCGGATGACTCTCCTAAATGGAGTTTTATA
GCGTAGTAGGGTTGCTATGGCAAACGGTATCTGGTAGCCGGGAGTAGCTA
GCAGGCCGTGCATGTGTTCATTTAGCCGCCAAAGGCAGCCACACTTTCAG
ATAAGAGGGGGGAAATAACAAATTGCTGGTTAATATAGCTAACTTAGGTA
AAGTTAGTCATTTTTCCGAATTTGTAGGTTCTACTGTGTTGCTTGAGTCC
AAACTTTACGGGGAAGGGGACATTTGCCGGATAGCATTTGAAGTAAATAA
GTCAAAACGTGTAATATTTTTGTATTGCAGCTTAATTTGAGGTGTTTAGG
ACTTTCTAAATAGAGCTATGTAGTTAAGTTTTAGTTAAGTTGTGGGTATG
TGTGAGCTCGGGCTGCTTAGCAGTTAGCAGCCGGTCAGGAATCGTGTGTG
TAAAATGG
>49887 gene=S7 ribosomal protein (S7) first intron organims=Chirostoma jordani Sample locality=Huingo Country=Mexico
TCTTTTTCACAGAACAGCGTTTTCTGTTGAAAAATACGATTTTATGTTGT
TCTAGTTAGACGGGAATACACTGAAAGTTCTGTCAAAACTCTGATACGTT
AGATTATTAGGCATTTGGGAGCGGATGACTCTCCTAAATGGAGTTTTATA
GCGTAGTAGGGTTGCTATGGCAAACGGTATCTGGTAGCCGGGAGTAGCTA
GCAGGCCGTGCATGTGTTCATTTAGCCGCCAAAGGCAGCCACACTTTCAG
ATAAGAGGGGGGAAATAACAAATTGCTGGTTAATATAGCTAACTTAGGTA
AAGTTAGTCATTTTTCCGAATTTGTAGGTTCTACTGTGTTGCTTGAGTCC
AAACTTTACGGGGWAGGGGACATTTGCCGGATAGCATTTGAAGTAAATAA
GTCAAAACGTGTAATATTTTTGTATTGCAGCTTAATTTGAGGTGTTTAGG
ACTTTCTAAATAGAGCTATGTAGTTAAGTTTTAGTTAAGTTGTGGGTATG
TGTGAGCTCGGGCTGCTTAGCAGTTAGCAGCCGGTCAGGAATCGTGTGTG
TAAAATGGACGTGAAGTCCGTTTGTGACTGATTTGTTGATTTCTGCTCTC
AGAGACAAAGGCCATGTTCAGTACCAGCGCCCAAATAGTGAAGCCCAATG
GCGA
>49888 gene=S7 ribosomal protein (S7) first intron organims=Chirostoma jordani Sample locality=Huingo Country=Mexico
TATTTTTCACAGAACAGCGTTTTCTGTTGAAAAATACGATTTTATGTTGT
TCTAGTTAGACGGGAATACACTGAAAGTTATGTCAAAACTCTGATACGTT
AGATTATTAGGCATTTGGGAGCGGATGACTCTCCTAAATGGAGTTTTATA
ACGTAGTAGGGTTGCTATGGCAAACGGTATCTGGTAGCCGGGAGTAGCTA
GCAGGCCGTGCATGTGTTCATTTAGCCGCCAAAGGCAGCCACACTTTCAG
ATAAGAGGGGGGAAATAACAAATTGCTGGTTAATATAGCTAACTTAGGTA
AAGTTAGTCATTTTTCCGAATTTGTAGGTTCTACTGTGTTGCTTGAGTCC
AAACTTAACGGGGAAGGGGACATTTGCCGGATAGCATTTGAAGTAAATAA
GTCAAAACGTGTAATATTTTTGTATTGCAGCTTAATTTGAGGTGTTTAGG
ACTTTCTAAATAGAGCTATGTAGTTAAGTTTTAGTTAAGTTGTGGGTATG
TGTGAGCTCGGGCTGCTTAGCAGTTAGCAGCCGGTCAGGAATCGTGTGTG
TAAAATGGACGTGAAGTCCGTTTGTGACTGATTTGTTGATTTCTGCTCTC
AGAGACAAAGGCCATGTTCAGTACCAGCGCCAAAATAGTGAAGCCCAATG
GCGA
>51937 gene=S7 ribosomal protein (S7) first intron organims=Chirostoma jordani Sample locality=El Chichimeco Country=Mexico
TATATTTCACAGAACAGCGTTTTCTGTTGAAAAATACGATTTTATGTTGT
TCTAGTTAGACGGGAATACACTGAAAGTTATGTCAAAACTCTGATACGTT
AGATTATTAGGCATTTGGGAGCGGATGACTCTCCTAAATGGAGTTTTATA
GCGTAGTAGGGTTGCTATGGCAAACGGTATCTGGTAGCCGGGAGTAGCTA
GCAGGCCGTGCATGTGTTCATTTAGCCGCCAAAGGCAGCCACACTTTCAG
ATAAGAGGGGGGAAATAACAAATTGCTGGTTAATATAGCTAACTTAGGTA
AAGTTAGTCATTTTTCCGAATTTGTAGGTTCTACTGTGTTGCTTGAGTCC
AAACTTTACGGGGAAGGGGACATTTGCCGGATAGCATTTGAAGTAAATAA
GTCAAAACGTGTAATATTTTTGTATTGCAGCTTAATTTGAGGTGTTTAGG
ACTTTCTAAATAGAGCTATGTAGTTAAGTTTTAGTTAAGTTGTGGGTATG
TGTGAGCTCGGGCTGCTTAGCAGTTAGCAGCCGGTCAGGAATCGTGTGTG
TAAAATGGACGTGAAGTCCGTTTGTGACTGATTTGTTGATTTCTGCTCTC
AGAGACAAAGGCCATGTTCAGTACCAGCGCCAAAATAGTGAAGCCCAATG
GCGA
>51936 gene=S7 ribosomal protein (S7) first intron organims=Chirostoma jordani Sample locality=El Chichimeco Country=Mexico
TATTTTTCACAGAACAGCGTTTTCTGTTGAAAAATACGATTTTATGTTGT
TCTAGTTAGACGGGAATACACTGAAAGTTCTGTCAAAACTCTGATACGTT
AGATTATTAGGCATTTGGGAGCGGATGACTCTCCTAAATGGAGTTTTATA
GCGTAGTAGGGTTGCTATGGCAAACGGTATCTGGTAGCCGGGAGTAGCTA
GCAGGCCGTGCATGTGTTCATTTAGCCGCCAAAGGCAGCCACACTTTCAG
ATAAGAGGGGGGAAATAACAAATTGCTGGTTAATATAGCTAACTTAGGTA
AAGTTAGTCATTTTTCCGAATTTGTAGGTTCTACTGTGTTGCTTGAGTCC
AAACTTTACGGGGTAGGGGACATTTGCCGGATAGCATTTGAAGTAAATAA
GTCAAAACGTGTAATATTTTTGTATTGCAGCTTAATTTGAGGTGTTTAGG
ACTTTCTAAATAGAGCTATGTAGTTAAGTTTTAGTTAAGTTGTGGGTATG
TGTGAGCTCGGGCTGCTTAGCAGTTAGCAGCCGGTCAGGAATCGTGTGTG
TAAAATGGACGTGAAGTCCGTTTGTGACTGATTTGTTGATTTCTGCTCTC
AGAGACAAAGGCCATGTTCAGTACCAGCGCCAAAATAGTGAAGCCCAATG
GCGA
>51934 gene=S7 ribosomal protein (S7) first intron organims=Chirostoma jordani Sample locality=El Chichimeco Country=Mexico
TATTTTTCACAGAACAGCGTTTTCTGTTGAAAAATACGATTTTATGTTGT
TCTAGTTAGACGGGAATACACTGAAAGTTCTGTCAAAACTCTGATACGTT
AGATTATTAGGCATTTGGGAGCGGATGACTCTCCTAAATGGAGTTTTATA
GCGTAGTAGGGTTGCTATGGCAAACGGTATCTGGTAGCCGGGAGTAGCTA
GCAGGCCGTGCATGTGTTCATTTAGCCGCCAAAGGCAGCCACACTTTCAG
ATAAGAGGGGGGAAATAACAAATTGCTGGTTAATATAGCTAACTTAGGTA
AAGTTAGTCATTTTTCCGAATTTGTAGGTTCTACTGTGTTGCTTGAGTCC
AAACTTTACGGGGTAGGGGACATTTGCCGGATAGCATTTGAAGTAAATAA
GTCAAAACGTGTAATATTTTTGTATTGCAGCTTAATTTGAGGTGTTTAGG
ACTTTCTAAATAGAGCTATGTAGTTAAGTTTTAGTTAAGTTGTGGGTATG
TGTGAGCTCGGGCTGCTTAGCAGTTAGCAGCCGGTCAGGAATCGTGTGTG
TAAAATGGACGTGAAGTCCGTTTGTGACTGATTTGTTGATTTCTGCTCTC
AGAGACAAAGGCCATGTTCAGTACCAGCGCCAAAATAGTGAAGCCCAATG
GCGA
>51933 gene=S7 ribosomal protein (S7) first intron organims=Chirostoma jordani Sample locality=El Chichimeco Country=Mexico
TATTTTTCACAGAACAGCGTTTTCTGTTGAAAAATACGATTTTATGTTGT
TCTAGTTAGACGGGAATACACTGAAAGTTCTGTCAAAACTCTGATACGTT
AGATTATTAGGCATTTGGGAGCGGATGACTCTCCTAAATGGAGTTTTATA
GCGTAGTAGGGTTGCTATGGCAAACGGTATCTGGTAGCCGGGAGTAGCTA
GCAGGCCGTGCATGTGTTCATTTAGCCGCCAAAGGCAGCCACACTTTCAG
ATAAGAGGGGGGAAATAACAAATTGCTGGTTAATATAGCTAACTTAGGTA
AAGTTAGTCATTTTTCCGAATTTGTAGGTTCTACTGTGTTGCTTGAGTCC
AAACTTTACGGGGTAGGGGACATTTGCCGGATAGCATTTGAAGTAAATAA
GTCAAAACGTGTAATATTTTTGTATTGCAGCTTAATTTGAGGTGTTTAGG
ACTTTCTAAATAGAGCTATGTAGTTAAGTTTTAGTTAAGTTGTGGGTATG
TGTGAGCTCGGGCTGCTTAGCAGTTAGCAGCCGGTCAGGAATCGTGTGTG
TAAAATGGACGTGAAGTCCGTTTGTGACTGATTTGTTGATTTCTGCTCTC
AGAGACAAAGGCCATGTTCAGTACCAGCGCCAAAATAGTGAAGCCCAATG
GCGA
>51931 gene=S7 ribosomal protein (S7) first intron organims=Chirostoma jordani Sample locality=El Chichimeco Country=Mexico
TATTTTTCACAGAACAGCGTTTTCTGTTGAAAAATACGATTTTATGTTGT
TCTAGTTAGACGGGAATACACTGAAAGTTCTGTCAAAACTCTGATACGTT
AGATTATTAGGCATTTGGGAGCGGATGACTCTCCTAAATGGAGTTTTATA
GCGTAGTAGGGTTGCTATGGCAAACGGTATCTGGTAGCCGGGAGTAGCTA
GCAGGCCGTGCATGTGTTCATTTAGCCGCCAAAGGCAGCCACACTTTCAG
ATAAGAGGGGGGAAATAACAAATTGCTGGTTAATATAGCTAACTTAGGTA
AAGTTAGTCATTTTTCCGAATTTGTAGGTTCTACTGTGTTGCTTGAGTCC
AAACTTTACGGGGAAGGGGACATTTGCCGGATAGCATTTGAAGTAAATAA
GTCAAAACGTGTAATATTTTTGTATTGCAGCTTAATTTGAGGTGTTTAGG
ACTTTCTAAATAGAGCTATGTAGTTAAGTTTTAGTTAAGTTGTGGGTATG
TGTGAGCTCGGGCTGCTTAGCAGTTAGCAGCCGGTCAGGAATCGTGTGTG
TAAAATGGACGTGAAGTCCGTTTGTGACTGATTTGTTGATTTCTGCTCTC
AGAGACAAAGGCCATGTTCAGTACCAGCGCCAAAATAGTGAAGCCCAATG
GCGA
>45764 gene=S7 ribosomal protein (S7) first intron organims=Chirostoma jordani Sample locality=Yuriria Country=Mexico
TCTTTTTCACAGAACAGCGTTTTCTGTTGAAAAATACGATTTTATGTTGT
TCTAGTTAGACGGGAATACACTGAAAGTTCTGTCAAAACTCTGATACGTT
AGATTATTAGGCATTTGGGAGCGGATGACTCTCCTAAATGGAGTTTTATA
GCGTAGTAGGGTTGCTATGGCAAACGGTATCTGGTAGCCGGGAGTAGCTA
GCAGGCCGTGCATGTGTTCATTTAGCCGCCAAAGGCAGCCACACTTTCAG
ATAAGAGGGGGGAAATAACAAATTGCTGGTTAATATAGCTAACTTAGGTA
AAGTTAGTCATTTTTCCGAATTTGTAGGTTCTACTGTGTTGCTTGAGTCC
AAACTTAACGGGGAAGGGGACATTTGCCGGATAGCAKTTGAAGTAAATAA
GTCAAAACGTGTAATATTTTTGTATTGCAGCTTAATTTGAGGTGTTTAGG
ACTTTCTAAATAGAGCTATGTAGTTAAGTTTTAGTTAAGTTGTGGGTATG
TGTGAGCTCGGGCTGCTTAGCAGTTAGCAGCCGGTCAGGAATCGTGTGTG
TAAAATGGACGTGAAGTCCGTTTGTGACTGATTTGTTGATTTCTGCTCTC
AGAGACAAAGGCCATGTTCAGTACCAGCGCCAAAATAGTGAAGCCCAATG
GCGA
>49898 gene=S7 ribosomal protein (S7) first intron organims=Chirostoma jordani Sample locality=El Taretan Country=Mexico
TATTTTTCACAGAACAGCGTTTTCTGTTGAAAAATACGATTTTATGTTGT
TCTAGTTAGACGGGAATACACTGAAAGTTCTGTCAAAACTCTGATACGTT
AGATTATTAGGCATTTGGGAGCGGATGACTCTCCTAAATGGAGTTTTATA
GCGTAGTAGGGTTGCTATGGCAAACGGTATCTGGTAGCCGGGAGTAGCTA
GCAGGCCGTGCATGTGTTCATTTAGCCGCCAAAGGCAGCCACACTTTCAG
ATAAGAGGGGGGAAATAACAAATTGCTGGTTAATATAGCTAACTTAGGTA
AAGTTAGTCATTTTTCCGAATTTGTAGGTTCTACTGTGTTGCTTGAGTCC
AAACTTTACGGGGAAGGGGACATTTGCCGGATAGCAKTTGAAGTAAATAA
GTCAAAACGTGTAATATTTTTGTATTGCAGCTTAATTTGAGGTGTTTAGG
ACTTTCTAAATAGAGCTATGTAGTTAAGTTTTACTTAAGTTGTGGGTATG
TGTGAGCTCGGGCTGCTTAGCAGTTAGCAGCCGGTCAGGAATCGTGTGTG
TAAAATGGACGTGAAGTCCGTTTGTGACTGATTTGTTGATTTCTGCTCTC
AGAGACAAAGGCCATGTTCAGTACCAGCGCCCAAATAGTGAAGCCCAATG
GCGA
>49905 gene=S7 ribosomal protein (S7) first intron organims=Chirostoma jordani Sample locality=Leon Country=Mexico
TATTTTTCACAGAACAGCGTTTTCTGTTGAAAAATACGATTTTATGTTGT
TCTAGTTAGACGGGAATACACTGAAAGTTATGTCAAAACTCTGATACGTT
AGATTATTAGGCATTTGGGAGCGGATGACTCTCCTAAATGGAGTTTTATA
ACGTAGTAGGGTTGCTATGGCAAACGGTATCTGGTAGCCGGGAGTAGCTA
GCAGGCCGTGCATGTGTTCATTTAGCCGCCAAAGGCAGCCACACTTTCAG
ATAAGAGGGGGGAAATAACAAATTGCTGGTTAATATAGCTAACTTAGGTA
AAGTTAGTCATTTTTCCGAATTTGTAGGTTCTACTGTGTTGCTTGAGTCC
AAACTTAACGGGGTAGGGGACATTTGCCGGATAGCATTTGAAGTAAATAA
GTCAAAACGTGTAATATTTTTGTATTGCAGCTTAATTTGAGGTGTTTAGG
ACTTTCTAAATAGAGCTATGTAGTTAAGTTTTAGTTAAGTTGTGGGTATG
TGTGAGCTCGGGCTGCTTAGCAGTTAGCAGCCGGTCAGGAATCGTGTGTG
TAAAATGGACGTGAAGTCCGTTTGTGACTGATTTGTTGATTTCTGCTCTC
AGAGACAAAGGCCATGTTCAGTACCAGCGCCAAAATAGTGAAGCCCAATG
GCGA
>49906 gene=S7 ribosomal protein (S7) first intron organims=Chirostoma jordani Sample locality=Leon Country=Mexico
TATTTTTCACAGAACAGCGTTTTCTGTTGAAAAATACGATTTTATGTTGT
TCTAGTTAGACGGGAATACACTGAAAGTTCTGTCAAAACTCTGATACGTT
AGATTATTAGGCATTTGGGAGCGGATGACTCTCCTAAATGGAGTTTTATA
GCGTAGTAGGGTTGCTATGGCAAACGGTATCTGGTAGCCGGGAGTAGCTA
GCAGGCCGTGCATGTGTTCATTTAGCCGCCAAAGGCAGCCACACTTTCAG
ATAAGAGGGGGGAAATAACAAATTGCTGGTTAATATAGCTAACTTAGGTA
AAGTTAGTCATTTTTCCGAATTTGTAGGTTCTACTGTGTTGCTTGAGTCC
AAACTTAACGGGGTAGGGGACATTTGCCGGATAGCATTTGAAGTAAATAA
GTCAAAACGTGTAATATTTTTGTATTGCAGCTTAATTTGAGGTGTTTAGG
ACTTTCTAAATAGAGCTATGTAGTTAAGTTTTAGTTAAGTTGTGGGTATG
TGTGAGCTCGGGCTGCTTAGCAGTTAGCAGCCGGTCAGGAATCGTGTGTG
TAAAATGGACGTGAAGTCCGTTTGTGACTGATTTGTTGATTTCTGCTCTC
AGAGACAAAGGCCATGTTCAGTACCAGCGCCAAAATAGTGAAGCCCAATG
GCGA
>49907 gene=S7 ribosomal protein (S7) first intron organims=Chirostoma jordani Sample locality=Leon Country=Mexico
TCTTTTTCACAGAACAGCGTTTTCTGTTGAAAAATACGATTTTATGTTGT
TCTAGTTAGACGGGAATACACTGAAAGTTCTGTCAAAACTCTGATACGTT
AGATTATTAGGCATTTGGGAGCGGATGACTCTCCTAAATGGAGTTTTATA
GCGTAGTAGGGTTGCTATGGCAAACGGTATCTGGTAGCCGGGAGTAGCTA
GCAGGCCGTGCATGTGTTCATTTAGCCGCCAAAGGCAGCCACACTTTCAG
ATAAGAGGGGGGAAATAACAAATTGCTGGTTAATATAGCTAACTTAGGTA
AAGTTAGTCATTTTTCCGAATTTGTAGGTTCTACTGTGTTGCTTGAGTCC
AAACTTAACGGGGTAGGGGACATTTGCCGGATAGCAGTTGAAGTAAATAA
GTCAAAACGTGTAATATTTTTGTATTGCAGCTTAATTTGAGGTGTTTAGG
ACTTTCTAAATAGAGCTATGTAGTTAAGTTTTAGTTAAGTTGTGGGTATG
TGTGAGCTCGGGCTGCTTAGCAGTTAGCAGCCGGTCAGGAATCGTGTGTG
TAAAATGGACGTGAAGTCCGTTTGTGACTGATTTGTTGATTTCTGCTCTC
AGAGACAAAGGCCATGTTCAGTACCAGCGCCAAAATAGTGAAGCCCAATG
GCGA
>49910 gene=S7 ribosomal protein (S7) first intron organims=Chirostoma jordani Sample locality=Leon Country=Mexico
TCTTTTTCACAGAACAGCGTTTTCTGTTGAAAAATACGATTTTATGTTGT
TCTAGTTAGACGGGAATACACTGAAAGTTATGTCAAAACTCTGATACGTT
AGATTATTAGGCATTTGGGAGCGGATGACTCTCCTAAATGGAGTTTTATA
GCGTAGTAGGGTTGCTATGGCAAACGGTATCTGGTAGCCGGGAGTAGCTA
GCAGGCCGTGCATGTGTTCATTTAGCCGCCAAAGGCAGCCACACTTTCAG
ATAAGAGGGGGGAAATAACAAATTGCTGGTTAATATAGCTAACTTAAGTA
AAGTTAGTCATTTTTCCGAATTTGTAGGTTCTACTGTGTTGCTTGAGTCC
AAACTTTACGGGGAAGGGGACATTTGCCGGATAGCAGTTGAAGTAAATAA
GTCAAAACGTGTAATATTTTTGTATTGCAGCTTAATTTGAGGTGTTTAGG
ACTTTCTAAATAGAGCTATGTAGTTAAGTTTTAGTTAAGTTGTGGGTATG
TGTGAGCTCGGGCTGCTTAACAGTTAGCAGCCGGTCAGGAATCGTGTGTG
TAAAATGGACGTGAAGTCCGTTTGTGACTGATTTGTTGATTTCTGCTCTC
AGAGACAAAGGCCATGTTCAGTACCAGCGCCCAAATAGTGAAGCCCAATG
GCGA
>49911 gene=S7 ribosomal protein (S7) first intron organims=Chirostoma jordani Sample locality=Leon Country=Mexico
TCTTTTTCACAGAACAGCGTTTTCTGTTGAAAAATACGATTTTATGTTGT
TCTAGTTAGACGGGAATACACTGAAAGTTCTGTCAAAACTCTGATACGTT
AGATTATTAGGCATTTGGGAGCGGATGACTCTCCTAAATGGAGTTTTATA
ACGTAGTAGGGTTGCTATGGCAAACGGTATCTGGTAGCCGGGAGTAGCTA
GCAGGCCGTGCATGTGTTCATTTAGCCGCCAAAGGCAGCCACACTTTCAG
ATAAGAGGGGGGAAATAACAAATTGCTGGTTAATATAGCTAACTTAAGTA
AAGTTAGTCATTTTTCCGAATTTGTAGGTTCTACTGTGTTGCTTGAGTCC
AAACTTTACGGGGTAGGGGACATTTGCCGGATAGCATTTGAAGTAAATAA
GTCAAAACGTGTAATATTTTTGTATTGCAGCTTAATTTGAGGTGTTTAGG
ACTTTCTAAATAGAGCTATGTAGTTAAGTTTTAGTTAAGTTGTGGGTATG
TGTGAGCTCGGGCTGCTTAGCAGTTAGCAGCCGGTCAGGAATCGTGTGTG
TAAAATGGACGTGAAGTCCGTTTGTGACTGATTTGTTGATTTCTGCTCTC
AGAGACAAAGGCCATGTTCAGTACCAGCGCCAAAATAGTGAAGCCCAATG
GCGA
>49912 gene=S7 ribosomal protein (S7) first intron organims=Chirostoma jordani Sample locality=Leon Country=Mexico
TATTTTTCACAGAACAGCGTTTTCTGTTGAAAAATACGATTTTATGTTGT
TCTAGTTAGACGGGAATACACTGAAAGTTCTGTCAAAACTCTGATACGTT
AGATTATTAGGCATTTGCGAGCGGATGACTCTCCTAAATGGAGTTTTATA
GCGTAGTAGGGTTGCTATGGCAAACGGTATCTGGTAGCCGGGAGTAGCTA
GCAGGCCGTGCATGTGTTCATTTAGCCGCCAAAGGCAGCCACACTTTCAG
ATAAGAGGGGGGAAATAACAAATTGCTGGTTAATATAGCTAACTTAGGTA
AAGTTAGTCATTTTTCCGAATTTGTAGGTTCTACTGTGTTGCTTGAGTCC
AAACTTTACGGGGAAGGGGACATTTGCCGGATAGCAGTTGAAGTAAATAA
GTCAAAACGTGTAATATTTTTGTATTGCAGCTTAATTTGAGGTGTTTAGG
ACTTTCTAAATAGAGCTATGTAGTTAAGTTTTAGTTAAGTTGTGGGTATG
TGTGAGCTCGGGCTGCTTAGCAGTTAGCAGCCGGTCAGGAATCGTGTGTG
TAAAATGGACGTGAAGTCCGTTTGTGACTGATTTGTTGATTTCTGCTCTC
AGAGACAAAGGCCATGTTCAGTACCAGCGCCAAAATAGTGAAGCCCAATG
GCGA
>49913 gene=S7 ribosomal protein (S7) first intron organims=Chirostoma jordani Sample locality=Lagos de Moreno Country=Mexico
TATTTTTCACAGAACAGCGTTTTCTGTTGAAAAATACGATTTTATGTTGT
TCTAGTTAGACGGGAATACACTGAAAGTTCTGTCAAAACTCTGATACGTT
AGATTATTAGGCATTTGGGAGCGGATGACTCTCCTAAATGGAGTTTTATA
GCGTAGTAGGGTTGCTATGGCAAACGGTATCTGGTAGCCGGGAGTAGCTA
GCAGGCCGTGCATGTGTTCATTTAGCCGCCAAAGGCAGCCACACTTTCAG
ATAAGAGGGGGGAAATAACAAATTGCTGGTTAATATAGCTAACTTAGGTA
AAGTTAGTCATTTTTCCGAATTTGTAGGTTCTACTGTGTTGCTTGAGTCC
AAACTTTACGGGGAAGGGGACATTTGCCGGATAGCATTTGAAGTAAATAA
GTCAAAACGTGTAATATTTTTGTATTGCAGCTTAATTTGAGGTGTTTAGG
ACTTTCTAAATAGAGCTATGTAGTTAAGTTTTAGTTAAGTTGTGGGTATG
TGTGAGCTCGGGCTGCTTAGCAGTTAGCAGCCGGTCAGGAATCGTGTGTG
TAAAATGGACGTGAAGTCCGTTTGTGACTGATTTGTTGATTTCTGCTCTC
AGAGACAACGGCCATGTTCAGTACCAGCGCCAAAATAGTGAAGCCCAATG
GCGA
>49914 gene=S7 ribosomal protein (S7) first intron organims=Chirostoma jordani Sample locality=Lagos de Moreno Country=Mexico
TATTTTTCACAGAACAGCGTTTTCTGTTGAAAAATACGATTTTATGTTGT
TCTAGTTAGACGGGAATACACTGAAAGTTCTGTCAAAACTCTGATACGTT
AGATTATTAGGCATTTGGGAGCGGATGACTCTCCTAAATGGAGTTTTATA
GCGTAGTAGGGTTGCTATGGCAAACGGTATCTGGTAGCCGGGAGTAGCTA
GCAGGCCGTGCATGTGTTCATTTAGCCGCCAAAGGCAGCCACACTTTCAG
ATAAGAGGGGGGAAATAACAAATTGCTGGTTAATATAGCTAACTTAGGTA
AAGTTAGTCATTTTTCCGAATTTGTAGGTTCTACTGTGTTGCTTGAGTCC
AAACTTTACGGGGAAGGGGACATTTGCCGGATAGCATTTGAAGTAAATAA
GTCAAAACGTGTAATATTTTTGTATTGCAGCTTAATTTGAGGTGTTTAGG
ACTTTCTAAATAGAGCTATGTAGTTAAGTTTTAGTTAAGTTGTGGGTATG
TGTGAGCTCGGGCTGCTTAGCAGTTAGCAGCCGGTCAGGAATCGTGTGTG
TAAAATGGACGTGAAGTCCGTTTGTGACTGATTTGTTGATTTCTGCTCTC
AGAGACAACGGCCATGTTCAGTACCAGCGCCCAAATAGTGAAGCCCAATG
GCGA
>49915 gene=S7 ribosomal protein (S7) first intron organims=Chirostoma jordani Sample locality=Lagos de Moreno Country=Mexico
TATTTTTCCAGAACAGCGTTTTCTGTTGAAAAATACGATTTTATGTTGTT
CTAGTTAGACGGGAATACACTGAAAGTTCTGTCAAAACTCTGATACGTTA
GATTATTAGGCATTTGGGAGCGGATGACTCTCCTAAATGGAGTTTTATAG
CGTAGTAGGGTTGCTATGGCAAACGGTATCTGGTAGCCGGGAGTAGCTAG
CAGGCCGTGCATGTGTTCATTTAGCCGCCAAAGGCAGCCACACTTTCAGA
TAAGAGGGGGGAAATAACAAATTGCTGGTTAATATAGCTAACTTAGGTAA
AGTTAGTCATTTTTCCGAATTTGTAGGTTCTACTGTGTTGCTTGAGTCCA
AACTTTACGGGGAAGGGGACATTTGCCGGATAGCATTTGAAGTAAATAAG
TCAAAACGTGTAATATTTTTGTATTGCAGCTTAATTTGAGGTGTTTAGGA
CTTTCTAAATAGAGCTATGTAGTTAAGTTTTAGTTAAGTTGTGGGTATGT
GTGAGCTCGGGCTGCTTAGCAGTTAGCAGCCGGTCAGGAATCGTGTGTGT
AAAATGGACGTGAAGTCCGTTTGTGACTGATTTGTTGATTTCTGCTCTCA
GAGACAACGGCCATGTTCAGTACCAGCGCCAAAATAGTGAAGCCCAATGG
CGA
>49916 gene=S7 ribosomal protein (S7) first intron organims=Chirostoma jordani Sample locality=Lagos de Moreno Country=Mexico
TATTTTTCCAGAACAGCGTTTTCTGTTGAAAAATACGATTTTATGTTGTT
CTAGTTAGACGGGAATACACTGAAAGTTCTGTCAAAACTCTGATACGTTA
GATTATTAGGCATTTGGGAGCGGATGACTCTCCTAAATGGAGTTTTATAG
CGTAGTAGGGTTGCTATGGCAAACGGTATCTGGTAGCCGGGAGTAGCTAG
CAGGCCGTGCATGTGTTCATTTAGCCGCCAAAGGCAGCCACACTTTCAGA
TAAGAGGGGGGAAATAACAAATTGCTGGTTAATATAGCTAACTTAGGTAA
AGTTAGTCATTTTTCCGAATTTGTAGGTTCTACTGTGTTGCTTGAGTCCA
AACTTTACGGGGAAGGGGACATTTGCCGGATAGCATTTGAAGTAAATAAG
TCAAAACGTGTAATATTTTTGTATTGCAGCTTAATTTGAGGTGTTTAGGA
CTTTCTAAATAGAGCTATGTAGTTAAGTTTTAGTTAAGTTGTGGGTATGT
GTGAGCTCGGGCTGCTTAGCAGTTAGCAGCCGGTCAGGAATCGTGTGTGT
AAAATGGACGTGAAGTCCGTTTGTGACTGATTTGTTGATTTCTGCTCTCA
GAGACAAAGGCCATGTTCAGTACCAGCGCCAAAATAGTGAAGCCCAATGG
CGA
>49917 gene=S7 ribosomal protein (S7) first intron organims=Chirostoma jordani Sample locality=Lagos de Moreno Country=Mexico
TATTTTTCCAGAACAGCGTTTTCTGTTGAAAAATACGATTTTATGTTGTT
CTAGTTAGACGGGAATACACTGAAAGTTCTGTCAAAACTCTGATACGTTA
GATTATTAGGCATTTGGGAGCGGATGACTCTCCTAAATGGAGTTTTATAG
CGTAGTAGGGTTGCTATGGCAAACGGTATCTGGTAGCCGGGAGTAGCTAG
CAGGCCGTGCATGTGTTCATTTAGCCGCCAAAGGCAGCCACACTTTCAGA
TAAGAGGGGGGAAATAACAAATTGCTGGTTAATATAGCTAACTTAGGTAA
AGTTAGTCATTTTTCCGAATTTGTAGGTTCTACTGTGTTGCTTGAGTCCA
AACTTTACGGGGAAGGGGACATTTGCCGGATAGCATTTGAAGTAAATAAG
TCAAAACGTGTAATATTTTTGTATTGCAGCTTAATTTGAGGTGTTTAGGA
CTTTCTAAATAGAGCTATGTAGTTAAGTTTTAGTTAAGTTGTGGGTATGT
GTGAGCTCGGGCTGCTTAGCAGTTAGCAGCCGGTCAGGAATCGTGTGTGT
AAAATGGACGTGAAGTCCGTTTGTGACTGATTTGTTGATTTCTGCTCTCA
GAGACAACGGCCATGTTCAGTACCAGCGCCAAAATAGTGAAGCCCAATGG
CGA
>49918 gene=S7 ribosomal protein (S7) first intron organims=Chirostoma jordani Sample locality=Lagos de Moreno Country=Mexico
TATTTTTCCAGAACAGCGTTTTCTGTTGAAAAATACGATTTTATGTTGTT
CTAGTTAGACGGGAATACACTGAAAGTTCTGTCAAAACTCTGATACGTTA
GATTATTAGGCATTTGGGAGCGGATGACTCTCCTAAATGGAGTTTTATAG
CGTAGTAGGGTTGCTATGGCAAACGGTATCTGGTAGCCGGGAGTAGCTAG
CAGGCCGTGCATGTGTTCATTTAGCCGCCAAAGGCAGCCACACTTTCAGA
TAAGAGGGGGGAAATAACAAATTGCTGGTTAATATAGCTAACTTAGGTAA
AGTTAGTCATTTTTCCGAATTTGTAGGTTCTACTGTGTTGCTTGAGTCCA
AACTTTACGGGGAAGGGGACATTTGCCGGATAGCATTTGAAGTAAATAAG
TCAAAACGTGTAATATTTTTGTATTGCAGCTTAATTTGAGGTGTTTAGGA
CTTTCTAAATAGAGCTATGTAGTTAAGTTTTAGTTAAGTTGTGGGTATGT
GTGAGCTCGGGCTGCTTAGCAGTTAGCAGCCGGTCAGGAATCGTGTGTGT
AAAATGGACGTGAAGTCCGTTTGTGACTGATTTGTTGATTTCTGCTCTCA
GAGACAAAGGCCATGTTCAGTACCAGCGCCAAAATAGTGAAGCCCAATGG
CGA
>49919 gene=S7 ribosomal protein (S7) first intron organims=Chirostoma jordani Sample locality=Lagos de Moreno Country=Mexico
TTTTTTCCAGAACAGCGTTTTCTGTTGAAAAATACGATTTTATGTTGTTC
TAGTTAGACGGGAATACACTGAAAGTTCTGTCAAAACTCTGATACGTTAG
ATTATTAGGCATTTGGGAGCGGATGACTCTCCTAAATGGAGTTTTATAGC
GTAGTAGGGTTGCTATGGCAAACGGTATCTGGTAGCCGGGAGTAGCTAGC
AGGCCGTGCATGTGTTCATTTAGCCGCCAAAGGCAGCCACACTTTCAGAT
AAGAGGGGGGAAATAACAAATTGCTGGTTAATATAGCTAACTTAGGTAAA
GTTAGTCATTTTTCCGAATTTGTAGGTTCTACTGTGTTGCTTGAGTCCAA
ACTTTACGGGGAAGGGGACATTTGCCGGATAGCATTTGAAGTAAATAAGT
CAAAACGTGTAATATTTTTGTATTGCAGCTTAATTTGAGGTGTTTAGGAC
TTTCTAAATAGAGCTATGTAGTTAAGTTTTAGTTAAGTTGTGGGTATGTG
TGAGCTCGGGCTGCTTAGCAGTTAGCAGCCGGTCAGGAATCGTGTGTGTA
AAATGGACGTGAAGTCCGTTTGTGACTGATTTGTTGATTTCTGCTCTCAG
AGACAACGGCCATGTTCAGTACCAGCGCCAAAATAGTGAAGCCCAATGGC
GA
>45680 gene=S7 ribosomal protein (S7) first intron organims=Chirostoma jordani Sample locality=Petatan Country=Mexico
TATTTTTCCAGAACAGCGTTTTCTGTTGAAAAATACGATTTTATGTTGTT
CTAGTTAGACGGGAATACACTGAAAGTTATGTCAAAACTCTGATACGTTA
GATTATTAGGCATTTGGGAGCGGATGACTCTCCTAAATGGAGTTTTATAG
CGTAGTAGGGTTGCTATGGCAAACGGTATCTGGTAGCCGGGAGTAGCTAG
CAGGCCGTGCATGTGTTCATTTAGCCGCCAAAGGCAGCCACACTTTCAGA
TAAGAGGGGGGAAATAACAAATTGCTGGTTAATATAGCTAACTTAGGTAA
AGTTAGTCATTTTTCCGAATTTGTAGGTTCTACTGTGTTGCTTGAGTCCA
AACTTTACGGGGAAGGGGACATTTGCCGGATAGCATTTGAAGTAAATAAG
TCAAAACGTGTAATATTTTTGTATTGCAGCTTAATTTGAGGTGTTTAGGA
CTTTCTAAATAGAGCTATGTAGTTAAGTTTTAGTTAAGTTGTGGGTATGT
GTGAGCTCGGGCTGCTTAGCAGTTAGCAGCCGGTCAGGAATCGTGTGTGT
AAAATGGACGTGAAGTCCGTTTGTGACTGATTTGTTGATTTCTGCTCTCA
GAGACAAAGGCCATGTTCAGTACCAGCGCCAAAATAGTGAAGCCCAATGG
CGA
>45681 gene=S7 ribosomal protein (S7) first intron organims=Chirostoma jordani Sample locality=Petatan Country=Mexico
TATTTTTCCAGAACAGCGTTTTCTGTTGAAAAATACGATTTTATGTTGTT
CTAGTTAGACGGGAATACACTGAAAGTTCTGTCAAAACTCTGATACGTTA
GATTATTAGGCATTTGGGAGCGGATGACTCTCCTAAATGGAGTTTTATAG
CGTAGTAGGGTTGCTATGGCAAACGGTATCTGGTAGCCGGGAGTAGCTAG
CAGGCCGTGCATGTGTTCATTTAGCCGCCAAAGGCAGCCACACTTTCAGA
TAAGAGGGGGGAAATAACAAATTGCTGGTTAATATAGCTAACTTAGGTAA
AGTTAGTCATTTTTCCGAATTTGTAGGTTCTACTGTGTTGCTTGAGTCCA
AACTTAACGGGGTAGGGGACATTTGCCGGATAGCATTTGAAGTAAATAAG
TCAAAACGTGTAATATTTTTGTATTGCAGCTTAATTTGAGGTGTTTAGGA
CTTTCTAAATAGAGCTATGTAGTTAAGTTTTAGTTAAGTTGTGGGTATGT
GTGAGCTCGGGCTGCTTAGCAGTTAGCAGCCGGTCAGGAATCGTGTGTGT
AAAATGGACGTGAAGTCCGTTTGTGACTGATTTGTTGATTTCTGCTCTCA
GAGACAAAGGCCATGTTCAGTACCAGCGCCAAAATAGTGAAGCCCAATGG
CGA
>45683 gene=S7 ribosomal protein (S7) first intron organims=Chirostoma jordani Sample locality=Petatan Country=Mexico
TATTTTTCCAGAACAGCGTTTTCTGTTGAAAAATACGATTTTATGTTGTT
CTAGTTAGACGGGAATACACTGAAAGTTCTGTCAAAACTCTGATACGTTA
GATTATTAGGCATTTGGGAGCGGATGACTCTCCTAAATGGAGTTTTATAG
CGTAGTAGGGTTGCTATGGCAAACGGTATCTGGTAGCCGGGAGTAGCTAG
CAGGCCGTGCATGTGTTCATTTAGCCGCCAAAGGCAGCCACACTTTCAGA
TAAGAGGGGGGAAATAACAAATTGCTGGTTAATATAGCTAACTTAGGTAA
AGTTAGTCATTTTTCCGAATTTGTAGGTTCTACTGTGTTGCTTGAGTCCA
AACTTAACGGGGAAGGGGAAATTTGCCGGATAGCATTTGAAGTAAATAAG
TCAAAACGTGTAATATTTTTGTATTGCAGCTTAATTTGAGGTGTTTAGGA
CTTTCTAAATAGAGCTATGTAGTTAAGTTTTAGTTAAGTTGTGGGTATGT
GTGAGCTCGGGCTGCTTAGCAGTTAGCAGCCGGTCAGGAATCGTGTGTGT
AAAATGGACGTGAAGTCCGTTTGTGACTGATTTGTTGATTTCTGCTCTCA
GAGACAAAGGCCATGTTCAGTACCAGCGCCAAAATAGTGAAGCCCAATGG
CGA
>45689 gene=S7 ribosomal protein (S7) first intron organims=Chirostoma jordani Sample locality=Petatan Country=Mexico
TATTTTTCCAGAACAGCGTTTTCTGTTGAAAAATACGATTTTATGTTGTT
CTAGTTAGACGGGAATACACTGAAAGTTCTGTCAAAACTCTGATACGTTA
GATTATTAGGCATTTGGGAGCGGATGACTCTCCTAAATGGAGTTTTATAG
CGTAGTAGGGTTGCTATGGCAAACGGTATCTGGTAGCCGGGAGTAGCTAG
CAGGCCGTGCATGTGTTCATTTAGCCGCCAAAGGCAGCCACACTTTCAGA
TAAGAGGGGGGAAATAACAAATTGCTGGTTAATATAGCTAACTTAGGTAA
AGTTAGTCATTTTTCCGAATTTGTAGGTTCTACTGTGTTGCTTGAGTCCA
AACTTTACGGGGAAGGGGACATTTGCCGGATAGCATTTGAAGTAAATAAG
TCAAAACGTGTAATATTTTTGTATTGCAGCTTAATTTGAGGTGTTTAGGA
CTTTCTAAATAGAGCTATGTAGTTAAGTTTTAGTTAAGTTGTGGGTATGT
GTGAGCTCGGGCTGCTTAGCAGTTAGCAGCCGGTCAGGAATCGTGTGTGT
AAAATGGACGTGAAGTCCGTTTGTGACTGATTTGTTGATTTCTGCTCTCA
GAGACAAAGGCCATGTTCAGTACCAGCGCCAAAATAGTGAAGCCCAATGG
CGA
>45688 gene=S7 ribosomal protein (S7) first intron organims=Chirostoma jordani Sample locality=Petatan Country=Mexico
TATTTTTCCAGAACAGCGTTTTCTGTTGAAAAATACGATTTTATGTTGTT
CTAGTTAGACGGGAATACACTGAAAGTTCTGTCAAAACTCTGATACGTTA
GATTATTAGGCATTTGGGAGCGGATGACTCTCCTAAATGGAGTTTTATAG
CGTAGTAGGGTTGCTATGGCAAACGGTATCTGGTAGCCGGGAGTAGCTAG
CAGGCCGTGCATGTGTTCATTTAGCCGCCAAAGGCAGCCACACTTTCAGA
TAAGAGGGGGGAAATAACAAATTGCTGGTTAATATAGCTAACTTAGGTAA
AGTTAGTCATTTTTCCGAATTTGTAGGTTCTACTGTGTTGCTTGAGTCCA
AACTTAACGGGGTAGGGGAAATTTGCCGGATAGCATTTGAAGTAAATAAG
TCAAAACGTGTAATATTTTTGTATTGCAGCTTAATTTGAGGTGTTTAGGA
CTTTCTAAATAGAGCTATGTAGTTAAGTTTTAGTTAAGTTGTGGGTATGT
GTGAGCTCGGGCTGCTTAGCAGTTAGCAGCCGGTCAGGAATCGTGTGTGT
AAAATTGACGTGAAGTCCGTTTGTGACTGATTTGTTGATTTCTGCTCTCA
GAGACAAAGGCCATGTTCAGTACCAGCGCCAAAATAGTGAAGCCCAATGG
CGA
>45690 gene=S7 ribosomal protein (S7) first intron organims=Chirostoma jordani Sample locality=Petatan Country=Mexico
TATTTTTCCAGAACAGCGTTTTCTGTTGAAAAATACGATTTTATGTTGTT
CTAGTTAGACGGGAATACACTGAAAGTTCTGTCAAAACTCTGATACGTTA
GATTATTAGGCATTTGGGAGCGGATGACTCTCCTAAATGGAGTTTTATAG
CGTAGTAGGGTTGCTATGGCAAACGGTATCTGGTAGCCGGGAGTAGCTAG
CAGGCCGTGCATGTGTTCATTTAGCCGCCAAAGGCAGCCACACTTTCAGA
TAAGAGGGGGGAAATAACAAATTGCTGGTTAATATAGCTAACTTAGGTAA
AGTTAGTCATTTTTCCGAATTTGTAGGTTCTACTGTGTTGCTTGAGTCCA
AACTTTACGGGGAAGGGGACATTTGCCGGATAGCATTTGAAGTAAATAAG
TCAAAACGTGTAATATTTTTGTATTGCAGCTTAATTTGAGGTGTTTAGGA
CTTTCTAAATAGAGCTATGTAGTTAAGTTTTAGTTAAGTTGTGGGTATGT
GTGAGCTCGGGCTGCTTAGCAGTTAGCAGCCGGTCAGGAATCGTGTGTGT
AAAATGGACGTGAAGTCCGTTTGTGACTGATTTGTTGATTTCTGCTCTCA
GAGACAAAGGCCATGTTCAGTACCAGCGCCAAAATAGTGAAGCCCAATGG
CAA
>45691 gene=S7 ribosomal protein (S7) first intron organims=Chirostoma jordani Sample locality=Petatan Country=Mexico
TATTTTTCCAGAACAGCGTTTTCTGTTGAAAAATACGATTTTATGTTGTT
CTAGTTAGACGGGAATACACTGAAAGTTCTGTCAAAACTCTGATACGTTA
GATTATTAGGCATTTGGGAGCGGATGACTCTCCTAAATGGAGTTTTATAG
CGTAGTAGGGTTGCTATGGCAAACGGTATCTGGTAGCCGGGAGTAGCTAG
CAGGCCGTGCATGTGTTCATTTAGCCGCCAAAGGCAGCCACACTTTCAGA
TAAGAGGGGGGAAATAACAAATTGCTGGTTAATATAGCTAACTTAGGTAA
AGTTAGTCATTTTTCCGAATTTGTAGGTTCTACTGTGTTGCTTGAGTCCA
AACTTAACGGGGAAGGGGACATTTGCCGGATAGCATTTGAAGTAAATAAG
TCAAAACGTGTAATATTTTTGTATTGCAGCTTAATTTGAGGTGTTTAGGA
CTTTCTAAATAGAGCTATGTAGTTAAGTTTTAGTTAAGTTGTGGGTATGT
GTGAGCTCGGGCTGCTTAGCAGTTAGCAGCCGGTCAGGAATCGTGTGTGT
AAAATGGACGTGAAGTCCGTTTGTGACTGATTTGTTGATTTCTGCTCTCA
GAGACAAAGGCCATGTTCAGTACCAGCGCCAAAATAGTGAAGCCCAATGG
CGA
>49514 gene=S7 ribosomal protein (S7) first intron organims=Chirostoma jordani Sample locality=El Tejocotal Country=Mexico
TTTTTTCACAGAACAGCGTTTTCTGTTGAAAAATACGATTTTATGTTGTT
CTAGTTAGACGGGAATACACTGAAAGTTCTGTCAAAACTCTGATACGTTA
GATTATTAGGCATTTGGGAGCGGATGACTCTCCTAAATGGAGTTTTATAG
CGTAGTAGGGTTGCTATGGCAAACGGTATCTGGTAGCCGGGAGTAGCTAG
CAGGCCGTGCATGTGTTCATTTAGCCGCCAAAGGCAGCCACACTTTCAGA
TAAGAGGGGGGAAATAACAAATTGCTGGTTAATATAGCTAACTTAGGTAA
AGTTAGTCATTTTTCCGAATTTGTAGGTTCTACTGTGTTGCTTGAGTCCA
AACTTTACGGGGTAGGGGACATTTGCCGGATAGCATTTGAAGTAAATAAG
TCAAAACGTGTAATATTTTTGTATTGCAGCTTAATTTGAGGTGTTTAGGA
CTTTCTAAATAGAGCTATGTAGTTAAGTTTTAGTTAAGTTGTGGGTATGT
GTGAGCTCGGGCTGCTTAGCAGTTAGCAGCCGGTCAGGAATCGTGTGTGT
AAAATGGACGTGAAGTCCGTTTGTGACTGATTTGTTGATTTCTGCTCTCA
GAGACAAAGGCCATGTTCAGTACCAGCGCCAAAATATTGAAGCCCAATGG
CAA
>49515 gene=S7 ribosomal protein (S7) first intron organims=Chirostoma jordani Sample locality=El Tejocotal Country=Mexico
TATTTTTCACAGAACAGCGTTTTCTGTTGAAAAATACGATTTTATGTTGT
TCTAGTTAGACGGGAATACACTGAAAGTTCTGTCAAAACTCTGATACGTT
AGATTATTAGGCATTTGGGAGCGGATGACTCTCCTAAATGGAGTTTTATA
GCGTAGTAGGGTTGCTATGGCAAACGGTATCTGGTAGCCGGGAGTAGCTA
GCAGGCCGTGCATGTGTTCATTTAGCCGCCAAAGGCAGCCACACTTTCAG
ATAAGAGGGGGGAAATAACAAATTGCTGGTTAATATAGCTAACTTAGGTA
AAGTTAGTCATTTTTCCGAATTTGTAGGTTCTACTGTGTTGCTTGAGTCC
AAACTTAACGGGGTAGGGGACATTTGCCGGATAGCATTTGAAGTAAATAA
GTCAAAACGTGTAATATTTTTGTATTGCAGCTTAATTTGAGGTGTTTAGG
ACTTTCTAAATAGAGCTATGTAGTTAAGTTTTAGTTAAGTTGTGGGTATG
TGTGAGCTCGGGCTGCTTAGCAGTTAGCAGCCGGTCAGGAATCGTGTGTG
TAAAATGGACGTGAAGTCCGTTTGTGACTGATTTGTTGATTTCTGCTCTC
AGAGACAAAGGCCATGTTCAGTACCAGCGCCAAAATAGTGAAGCCCAATG
GCGA
>49516 gene=S7 ribosomal protein (S7) first intron organims=Chirostoma jordani Sample locality=El Tejocotal Country=Mexico
TATTTTTCCAGAACAGCGTTTTCTGTTGAAAAATACGATTTTATGTTGTT
CTAGTTAGACGGGAATACACTGAAAGTTCTGTCAAAACTCTGATACGTTA
GATTATTAGGCATTTGGGAGCGGATGACTCTCCTAAATGGAGTTTTATAG
CGTAGTAGGGTTGCTATGGCAAACGGTATCTGGTAGCCGGGAGTAGCTAG
CAGGCCGTGCATGTGTTCATTTAGCCGCCAAAGGCAGCCACACTTTCAGA
TAAGAGGGGGGAAATAACAAATTGCTGGTTAATATAGCTAACTTAGGTAA
AGTTAGTCATTTTTCCGAATTTGTAGGTTCTACTGTGTTGCTTGAGTCCA
AACTTTACGGGGAAGGGGACATTTGCCGGATAGCATTTGAAGTAAATAAG
TCAAAACGTGTAATATTTTTGTATTGCAGCTTAATTTGAGGTGTTTAGGA
CTTTCTAAATAGAGCTATGTAGTTAAGTTTTAGTTAAGTTGTGGGTATGT
GTGAGCTCGGGCTGCTTAGCAGTTAGCAGCCGGTCAGGAATCGTGTGTGT
AAAATGGACGTGAAGTCCGTTTGTGACTGATTTGTTGATTTCTGCTCTCA
GAGACAAAGGCCATGTTCAGTACCAGCGCCAAAATAGTGAAGCCCAATGG
CGA
>49518 gene=S7 ribosomal protein (S7) first intron organims=Chirostoma jordani Sample locality=El Tejocotal Country=Mexico
TATTTTTCCAGAACAGCGTTTTCTGTTGAAAAATACGATTTTATGTTGTT
CTAGTTAGACGGGAATACACTGAAAGTTCTGTCAAAACTCTGATACGTTA
GATTATTAGGCATTTGGGAGCGGATGACTCTCCTAAATGGAGTTTTATAG
CGTAGTAGGGTTGCTATGGCAAACGGTATCTGGTAGCCGGGAGTAGCTAG
CAGGCCGTGCATGTGTTCATTTAGCCGCCAAAGGCAGCCACACTTTCAGA
TAAGAGGGGGGAAATAACAAATTGCTGGTTAATATAGCTAACTTAGGTAA
AGTTAGTCATTTTTCCGAATTTGTAGGTTCTACTGTGTTGCTTGAGTCCA
AACTTTACGGGGAAGGGGACATTTGCCGGATAGCATTTGAAGTAAATAAG
TCAAAACGTGTAATATTTTTGTATTGCAGCTTAATTTGAGGTGTTTAGGA
CTTTCTAAATAGAGCTATGTAGTTAAGTTTTAGTTAAGTTGTGGGTATGT
GTGAGCTCGGGCTGCTTAGCAGTTAGCAGCCGGTCAGGAATCGTGTGTGT
AAAATGGACGTGAAGTCCGTTTGTGACTGATTTGTTGATTTCTGCTCTCA
GAGACAAAGGCCATGTTCAGTACCAGCGCCAAAATAGTGAAGCCCAATGG
CGA
>49519 gene=S7 ribosomal protein (S7) first intron organims=Chirostoma jordani Sample locality=El Tejocotal Country=Mexico
TATTTTTCACAGAACAGCGTTTTCTGTTGAAAAATACGATTTTATGTTGT
TCTAGTTAGACGGGAATACACTGAAAGTTCTGTCAAAACTCTGATACGTT
AGATTATTAGGCATTTGGGAGCGGATGACTCTCCTAAATGGAGTTTTATA
GCGTAGTAGGGTTGCTATGGCAAACGGTATCTGGTAGCCGGGAGTAGCTA
GCAGGCCGTGCATGTGTTCATTTAGCCGCCAAAGGCAGCCACACTTTCAG
ATAAGAGGGGGGAAATAACAAATTGCTGGTTAATATAGCTAACTTAGGTA
AAGTTAGTCATTTTTCCGAATTTGTAGGTTCTACTGTGTTGCTTGAGTCC
AAACTTTACGGGGTAGGGGACATTTGCCGGATAGCATTTGAAGTAAATAA
GTCAAAACGTGTAATATTTTTGTATTGCAGCTTAATTTGAGGTGTTTAGG
ACTTTCTAAATAGAGCTATGTAGTTAAGTTTTAGTTAAGTTGTGGGTATG
TGTGAGCTCGGGCTGCTTAGCAGTTAGCAGCCGGTCAGGAATCGTGTGTG
TAAAATGGACGTGAAGTCCGTTTGTGACTGATTTGTTGATTTCTGCTCTC
AGAGACAAAGGCCATGTTCAGTACCAGCGCCAAAATAGTGAAGCCCAATG
GCAA
>49520 gene=S7 ribosomal protein (S7) first intron organims=Chirostoma jordani Sample locality=El Tejocotal Country=Mexico
TATTTTTCCAGAACAGCGTTTTCTGTTGAAAAATACGATTTTATGTTGTT
CTAGTTAGACGGGAATACACTGAAAGTTCTGTCAAAACTCTGATACGTTA
GATTATTAGGCATTTGGGAGCGGATGACTCTCCTAAATGGAGTTTTATAG
CGTAGTAGGGTTGCTATGGCAAACGGTATCTGGTAGCCGGGAGTAGCTAG
CAGGCCGTGCATGTGTTCATTTAGCCGCCAAAGGCAGCCACACTTTCAGA
TAAGAGGGGGGAAATAACAAATTGCTGGTTAATATAGCTAACTTAGGTAA
AGTTAGTCATTTTTCCGAATTTGTAGGTTCTACTGTGTTGCTTGAGTCCA
AACTTTACGGGGAAGGGGACATTTGCCGGATAGCATTTGAAGTAAATAAG
TCAAAACGTGTAATATTTTTGTATTGCAGCTTAATTTGAGGTGTTTAGGA
CTTTCTAAATAGAGCTATGTAGTTAAGTTTTAGTTAAGTTGTGGGTATGT
GTGAGCTCGGGCTGCTTAGCAGTTAGCAGCCGGTCAGGAATCGTGTGTGT
AAAATGGACGTGAAGTCCGTTTGTGACTGATTTGTTGATTTCTGCTCTCA
GAGACAAAGGCCATGTTCAGTACCAGCGCCAAAATAGTGAAGCCCAATGG
CGA
>49556 gene=S7 ribosomal protein (S7) first intron organims=Chirostoma jordani Sample locality=Orandino Country=Mexico
TTCTGTTGAAAAATACGATTTTATGTTGTTCTAGTTAGACGGGAATACAC
TGAAAGTTATGTCAAAACTCTGATACGTTAGATTATTAGGCATTTGGGAG
CGGATGACTCTCCTAAATGGAGTTTTATAGCGTAGTAGGGTTGCTATGGC
AAACGGTATCTGGTAGCCGGGAGTAGCTAGCAGGCCGTGCATGTGTTCAT
TTAGCCGCCAAAGGCAGCCACACTTTCAGATAAGAGGGGGGAAATAACAA
ATTGCTGGTTAATATAGCTAACTTAGGTAAAGTTAGTCATTTTTCCGAAT
TTGTAGGTTCTACTGTGTTGCTTGAGTCCAAACTTTACGGGGAAGGGGAC
ATTTGCCGGATAGCATTTGAAGTAAATAAGTCAAAACGTGTAATATTTTT
GTATTGCAGCTTAATTTGAGGTGTTTAGGACTTTCTAAATAGAGCTATGT
AGTTAAGTTTTAGTTAAGTTGTGGGTATGTGTGAGCTCGGGCTGCTTAGC
AGTTAGCAGCCGGTCAGGAATCGTGTGTGTAAAATGGACGTGAAGTCCGT
TTGTGACTGATTTGTTGATTTCTGCTCTCAGAGACAAAGGCCATGTTCAG
TACCAGCGCCAAAATAGTGAAGCCCAATGGCGA
>49557 gene=S7 ribosomal protein (S7) first intron organims=Chirostoma jordani Sample locality=Orandino Country=Mexico
TATTTTTCACAGAACAGCGTTTTCTGTTGAAAAATACGATTTTATGTTGT
TCTAGTTAGACGGGAATACACTGAAAGTTCTGTCAAAACTCTGATACGTT
AGATTATTAGGCATTTGGGAGCGGATGACTCTCCTAAATGGAGTTTTATA
GCGTAGTAGGGTTGCTATGGCAAACGGTATCTGGTAGCCGGGAGTAGCTA
GCAGGCCGTGCATGTGTTCATTTAGCCGCCAAAGGCAGCCACACTTTCAG
ATAAGAGGGGGGAAATAACAAATTGCTGGTTAATATAGCTAACTTAGGTA
AAGTTAGTCATTTTTCCGAATTTGTAGGTTCTACTGTGTTGCTTGAGTCC
AAACTTTACGGGGTAGGGGACATTTGCCGGATAGCATTTGAAGTAAATAA
GTCAAAACGTGTAATATTTTTGTATTGCAGCTTAATTTGAGGTGTTTAGG
ACTTTCTAAATAGAGCTATGTAGTTAAGTTTTAGTTAAGTTGTGGGTATG
TGTGAGCTCGGGCTGCTTAGCAGTTAGCAGCCGGTCAGGAATCGTGTGTG
TAAAATGGACGTGAAGTCCGTTTGTGACTGATTTGTTGATTTCTGCTCTC
AGAGACAAAGGCCATGTTCAGTACCAGCGCCAAAATAGTGAAGCCCAATG
GCGA
>49558 gene=S7 ribosomal protein (S7) first intron organims=Chirostoma jordani Sample locality=Orandino Country=Mexico
TATTTTTCCAGAACAGCGTTTTCTGTTGAAAAATACGATTTTATGTTGTT
CTAGTTAGACGGGAATACACTGAAAGTTATGTCAAAACTCTGATACGTTA
GATTATTAGGCATTTGGGAGCGGATGACTCTCCTAAATGGAGTTTTATAG
CGTAGTAGGGTTGCTATGGCAAACGGTATCTGGTAGCCGGGAGTAGCTAG
CAGGCCGTGCATGTGTTCATTTAGCCGCCAAAGGCAGCCACACTTTCAGA
TAAGAGGGGGGAAATAACAAATTGCTGGTTAATATAGCTAACTTAGGTAA
AGTTAGTCATTTTTCCGAATTTGTAGGTTCTACTGTGTTGCTTGAGTCCA
AACTTTACGGGGAAGGGGACATTTGCCGGATAGCATTTGAAGTAAATAAG
TCAAAACGTGTAATATTTTTGTATTGCAGCTTAATTTGAGGTGTTTAGGA
CTTTCTAAATAGAGCTATGTAGTTAAGTTTTAGTTAAGTTGTGGGTATGT
GTGAGCTCGGGCTGCTTAGCAGTTAGCAGCCGGTCAGGAATCGTGTGTGT
AAAATGGACGTGAAGTCCGTTTGTGACTGATTTGTTGATTTCTGCTCTCA
GAGACAAAGGCCATGTTCAGTACCAGCGCCAAAATAGTGAAGCCCAATGG
CGA
>49559 gene=S7 ribosomal protein (S7) first intron organims=Chirostoma jordani Sample locality=Orandino Country=Mexico
TATTTTTCCAGAACAGCGTTTTCTGTTGAAAAATACGATTTTATGTTGTT
CTAGTTAGACGGGAATACACTGAAAGTTCTGTCAAAACTCTGATACGTTA
GATTATTAGGCATTTGGGAGCGGATGACTCTCCTAAATGGAGTTTTATAG
CGTAGTAGGGTTGCTATGGCAAACGGTATCTGGTAGCCGGGAGTAGCTAG
CAGGCCGTGCATGTGTTCATTTAGCCGCCAAAGGCAGCCACACTTTCAGA
TAAGAGGGGGGAAATAACAAATTGCTGGTTAATATAGCTGACTTAGGTAA
AGTTAGTCATTTTTCCGAATTTGTAGGTTCTACTGTGTTGCTTGAGTCCA
AACTTTACGGGGAAGGGGACATTTGCCGGATAGCATTTGAAGTAAATAAG
TCAAAACGTGTAATATTTTTGTATTGCAGCTTAATTTGAGGTGTTTAGGA
CTTTCTAAATAGAGCTATGTAGTTAAGTTTTAGTTAAGTTGTGGGTATGT
GTGAGCTCGGGCTGCTTAGCAGTTAGCAGCCGGTCAGGAATCGTGTGTGT
AAAATGGACGTGAAGTCCGTTTGTGACTGATTTGTTGATTTCTGCTCTCA
GAGACAAAGGCCATGTTCAGTACCAGCGCCAAAATAGTGAAGCCCAATGG
CAA
>49560 gene=S7 ribosomal protein (S7) first intron organims=Chirostoma jordani Sample locality=Orandino Country=Mexico
TATTTTTCCAGAACAGCGTTTTCTGTTGAAAAATACGATTTTATGTTGTT
CTAGTTAGACGGGAATACACTGAAAGTTCTGTCAAAACTCTGATACGTTA
GATTATTAGGCATTTGGGAGCGGATGACTCTCCTAAATGGAGTTTTATAG
CGTAGTAGGGTTGCTATGGCAAACGGTATCTGGTAGCCGGGAGTAGCTAG
CAGGCCGTGCATGTGTTCATTTAGCCGCCAAAGGCAGCCACACTTTCAGA
TAAGAGGGGGGAAATAACAAATTGCTGGTTAATATAGCTAACTTAGGTAA
AGTTAGTCATTTTTCCGAATTTGTAGGTTCTACTGTGTTGCTTGAGTCCA
AACTTTACGGGGTAGGGGACATTTGCCGGATAGCATTTGAAGTAAATAAG
TCAAAACGTGTAATATTTTTGTATTGCAGCTTAATTTGAGGTGTTTAGGA
CTTTCTAAATAGAGCTATGTAGTTAAGTTTTAGTTAAGTTGTGGGTATGT
GTGAGCTCGGGCTGCTTAGCAGTTAGCAGCCGGTCAGGAATCGTGTGTGT
AAAATGGACGTGAAGTCCGTTTGTGACTGATTTGTTGATTTCTGCTCTCA
GAGACAAAGGCCATGTTCAGTACCAGCGCCAAAATAGTGAAGCCCAATGG
CAA
>49561 gene=S7 ribosomal protein (S7) first intron organims=Chirostoma jordani Sample locality=Orandino Country=Mexico
TATTTTTCCAGAACAGCGTTTTCTGTTGAAAAATACGATTTTATGTTGTT
CTAGTTAGACGGGAATACACTGAAAGTTCTGTCAAAACTCTGATACGTTA
GATTATTAGGCATTTGGGAGCGGATGACTCTCCTAAATGGAGTTTTATAG
CGTAGTAGGGTTGCTATGGCAAACGGTATCTGGTAGCCGGGAGTAGCTAG
CAGGCCGTGCATGTGTTCATTTAGCCGCCAAAGGCAGCCACACTTTCAGA
TAAGAGGGGGGAAATAACAAATTGCTGGTTAATATAGCTGACTTAGGTAA
AGTTAGTCATTTTTCCGAATTTGTAGGTTCTACTGTGTTGCTTGAGTCCA
AACTTTACGGGGAAGGGGACATTTGCCGGATAGCATTTGAAGTAAATAAG
TCAAAACGTGTAATATTTTTGTATTGCAGCTTAATTTGAGGTGTTTAGGA
CTTTCTAAATAGAGCTATGTAGTTAAGTTTTAGTTAAGTTGTGGGTATGT
GTGAGCTCGGGCTGCTTAGCAGTTAGCAGCCGGTCAGGAATCGTGTGTGT
AAAATGGACGTGAAGTCCGTTTGTGACTGATTTGTTGATTTCTGCTCTCA
GAGACAAAGGCCATGTTCAGTACCAGCGCCAAAATAGTGAAGCCCAATGG
CGA
>49562 gene=S7 ribosomal protein (S7) first intron organims=Chirostoma jordani Sample locality=Orandino Country=Mexico
TATTTTTCCAGAACAGCGTTTTCTGTTGAAAAATACGATTTTATGTTGTT
CTAGTTAGACGGGAATACACTGAAAGTTCTGTCAAAACTCTGATACGTTA
GATTATTAGGCATTTGGGAGCGGATGACTCTCCTAAATGGAGTTTTATAG
CGTAGTAGGGTTGCTATGGCAAACGGTATCTGGTAGCCGGGAGTAGCTAG
CAGGCCGTGCATGTGTTCATTTAGCCGCCAAAGGCAGCCACACTTTCAGA
TAAGAGGGGGGAAATAACAAATTGCTGGTTAATATAGCTGACTTAGGTAA
AGTTAGTCATTTTTCCGAATTTGTAGGTTCTACTGTGTTGCTTGAGTCCA
AACTTTACGGGGAAGGGGAAATTTGCCGGATAGCATTTGAAGTAAATAAG
TCAAAACGTGTAATATTTTTGTATTGCAGCTTAATTTGAGGTGTTTAGGA
CTTTCTAAATAGAGCTATGTAGTTAAGTTTTAGTTAAGTTGTGGGTATGT
GTGAGCTCGGGCTGCTTAGCAGTTAGCAGCCGGTCAGGAATCGTGTGTGT
AAAATGGACGTGAAGTCCGTTTGTGACTGATTTGTTGATTTCTGCTCTCA
GAGACAAAGGCCATGTTCAGTACCAGCGCCAAAATAGTGAAGCCCAATGG
CGA
>51956 gene=S7 ribosomal protein (S7) first intron organims=Chirostoma jordani Sample locality=El Chilerillo Country=Mexico
TATTTTTCCAGAACAGCGTTTTCTGTTGAAAAATACGATTTTATGTTGTT
CTAGTTAGACGGGAATACACTGAAAGTTCTGTCAAAACTCTGATACGTTA
GATTATTAGGCATTTGGGAGCGGATGACTCTCCTAAATGGAGTTTTATAG
CGTAGTAGGGTTGCTATGGCAAACGGTATCTGGTAGCCGGGAGTAGCTAG
CAGGCCGTGCATGTGTTCATTTAGCCGCCAAAGGCAGCCACACTTTCAGA
TAAGAGGGGGGAAATAACAAATTGCTGGTTAATATAGCTAACTTAGGTAA
AGTTAGTCATTTTTCCGAATTTGTAGGTTCTACTGTGTTGCTTGAGTCCA
AACTTTACGGGGAAGGGGACATTTGCCGGATAGCATTTGAAGTAAATAAG
TCAAAACGTGTAATATTTTTGTATTGCAGCTTAATTTGAGGTGTTTAGGA
CTTTCTAAATAGAGCTATGTAGTTAAGTTTTAGTTAAGTTGTGGGTATGT
GTGAGCTCGGGCTGCTTAGCAGTTAGCAGCCGGTCAGGAATCGTGTGTGT
AAAATGGACGTGAAGTCCGTTTGTGACTGATTTGTTGATTTCTGCTCTCA
GAGACAAAGGCCATGTTCAGTACCAGCGCCAAAATAGTGAAGCCCAATGG
CGA
>51957 gene=S7 ribosomal protein (S7) first intron organims=Chirostoma jordani Sample locality=El Chilerillo Country=Mexico
TATTTTTCCAGAACAGCGTTTTCTGTTGAAAAATACGATTTTATGTTGTT
CTAGTTAGACGGGAATACACTGAAAGTTCTGTCAAAACTCTGATACGTTA
GATTATTAGGCATTTGGGAGCGGATGACTCTCCTAAATGGAGTTTTATAG
CGTAGTAGGGTTGCTATGGCAAACGGTATCTGGTAGCCGGGAGTAGCTAG
CAGGCCGTGCATGTGTTCATTTAGCCGCCAAAGGCAGCCACACTTTCAGA
TAAGAGGGGGGAAATAACAAATTGCTGGTTAATATAGCTAACTTAGGTAA
AGTTAGTCATTTTTCCGAATTTGTAGGTTCTACTGTGTTGCTTGAGTCCA
AACTTTACGGGGTAGGGGACATTTGCCGGATAGCATTTGAAGTAAATAAG
TCAAAACGTGTAATATTTTTGTATTGCAGCTTAATTTGAGGTGTTTAGGA
CTTTCTAAATAGAGCTATGTAGTTAAGTTTTAGTTAAGTTGTGGGTATGT
GTGAGCTCGGGCTGCTTAGCAGTTAGCAGCCGGTCAGGAATCGTGTGTGT
AAAATGGACGTGAAGTCCGTTTGTGACTGATTTGTTGATTTCTGCTCTCA
GAGACAAAGGCCATGTTCAGTACCAGCGCCAAAATAGTGAAGCCCAATGG
CGA
>51958 gene=S7 ribosomal protein (S7) first intron organims=Chirostoma jordani Sample locality=El Chilerillo Country=Mexico
TATTTTTCACAGAACAGCGTTTTCTGTTGAAAAATACGATTTTATGTTGT
TCTAGTTAGACGGGAATACACTGAAAGTTATGTCAAAACTCTGATACGTT
AGATTATTAGGCATTTGGGAGCGGATGACTCTCCTAAATGGAGTTTTATA
GCGTAGTAGGGTTGCTATGGCAAACGGTATCTGGTAGCCGGGAGTAGCTA
GCAGGCCGTGCATGTGTTCATTTAGCCGCCAAAGGCAGCCACACTTTCAG
ATAAGAGGGGGGAAATAACAAATTGCTGGTTAATATAGCTAACTTAGGTA
AAGTTAGTCATTTTTCCGAATTTGTAGGTTCTACTGTGTTGCTTGAGTCC
AAACTTTACGGGGAAGGGGACATTTGCCGGATAGCATTTGAAGTAAATAA
GTCAAAACGTGTAATATTTTTGTATTGCAGCTTAATTTGAGGTGTTTAGG
ACTTTCTAAATAGAGCTATGTAGTTAAGTTTTAGTTAAGTTGTGGGTATG
TGTGAGCTCGGGCTGCTTAGCAGTTAGCAGCCGGTCAGGAATCGTGTGTG
TAAAATGGACGTGAAGTCCGTTTGTGACTGATTTGTTGATTTCTGCTCTC
AGAGACAAAGGCCATGTTCAGTACCAGCGCCAAAATAGTGAAGCCCAATG
GCGA
>51960 gene=S7 ribosomal protein (S7) first intron organims=Chirostoma jordani Sample locality=El Chilerillo Country=Mexico
TATTTTTCCAGAACAGCGTTTTCTGTTGAAAAATACGATTTTATGTTGTT
CTAGTTAGACGGGAATACACTGAAAGTTCTGTCAAAACTCTGATACGTTA
GATTATTAGGCATTTGGGAGCGGATGACTCTCCTAAATGGAGTTTTATAG
CGTAGTAGGGTTGCTATGGCAAACGGTATCTGGTAGCCGGGAGTAGCTAG
CAGGCCGTGCATGTGTTCATTTAGCCGCCAAAGGCAGCCACACTTTCAGA
TAAGAGGGGGGAAATAACAAATTGCTGGTTAATATAGCTAACTTAGGTAA
AGTTAGTCATTTTTCCGAATTTGTAGGTTCTACTGTGTTGCTTGAGTCCA
AACTTTACGGGGAAGGGGACATTTGCCGGATAGCATTTGAAGTAAATAAG
TCAAAACGTGTAATATTTTTGTATTGCAGCTTAATTTGAGGTGTTTAGGA
CTTTCTAAATAGAGCTATGTAGTTAAGTTTTAGTTAAGTTGTGGGTATGT
GTGAGCTCGGGCTGCTTAGCAGTTAGCAGCCGGTCAGGAATCGTGTGTGT
AAAATGGACGTGAAGTCCGTTTGTGACTGATTTGTTGATTTCTGCTCTCA
GAGACAAAGGCCATGTTCAGTACCAGCGCCAAAATAGTGAAGCCCAATGG
CGA
>51961 gene=S7 ribosomal protein (S7) first intron organims=Chirostoma jordani Sample locality=El Chilerillo Country=Mexico
TATTTTTCCAGAACAGCGTTTTCTGTTGAAAAATACGATTTTATGTTGTT
CTAGTTAGACGGGAATACACTGAAAGTTATGTCAAAACTCTGATACGTTA
GATTATTAGGCATTTGGGAGCGGATGACTCTCCTAAATGGAGTTTTATAG
CGTAGTAGGGTTGCTATGGCAAACGGTATCTGGTAGCCGGGAGTAGCTAG
CAGGCCGTGCATGTGTTCATTTAGCCGCCAAAGGCAGCCACACTTTCAGA
TAAGAGGGGGGAAATAACAAATTGCTGGTTAATATAGCTAACTTAGGTAA
AGTTAGTCATTTTTCCGAATTTGTAGGTTCTACTGTGTTGCTTGAGTCCA
AACTTTACGGGGAAGGGGACATTTGCCGGATAGCATTTGAAGTAAATAAG
TCAAAACGTGTAATATTTTTGTATTGCAGCTTAATTTGAGGTGTTTAGGA
CTTTCTAAATAGAGCTATGTAGTTAAGTTTTAGTTAAGTTGTGGGTATGT
GTGAGCTCGGGCTGCTTAGCAGTTAGCAGCCGGTCAGGAATCGTGTGTGT
AAAATGGACGTGAAGTCCGTTTGTGACTGATTTGTTGATTTCTGCTCTCA
GAGACAAAGGCCATGTTCAGTACCAGCGCCAAAATAGTGAAGCCCAATGG
CGA
>51962 gene=S7 ribosomal protein (S7) first intron organims=Chirostoma jordani Sample locality=El Chilerillo Country=Mexico
TATTTTTCCAGAACAGCGTTTTCTGTTGAAAAATACGATTTTATGTTGTT
CTAGTTAGACGGGAATACACTGAAAGTTCTGTCAAAACTCTGATACGTTA
GATTATTAGGCATTTGGGAGCGGATGACTCTCCTAAATGGAGTTTTATAG
CGTAGTAGGGTTGCTATGGCAAACGGTATCTGGTAGCCGGGAGTAGCTAG
CAGGCCGTGCATGTGTTCATTTAGCCGCCAAAGGCAGCCACACTTTCAGA
TAAGAGGGGGGAAATAACAAATTGCTGGTTAATATAGCTAACTTAGGTAA
AGTTAGTCATTTTTCCGAATTTGTAGGTTCTACTGTGTTGCTTGAGTCCA
AACTTTACGGGGAAGGGGACATTTGCCGGATAGCATTTGAAGTAAATAAG
TCAAAACGTGTAATATTTTTGTATTGCAGCTTAATTTGAGGTGTTTAGGA
CTTTCTAAATAGAGCTATGTAGTTAAGTTTTAGTTAAGTTGTGGGTATGT
GTGAGCTCGGGCTGCTTAGCAGTTAGCAGCCGGTCAGGAATCGTGTGTGT
AAAATGGACGTGAAGTCCGTTTGTGACTGATTTGTTGATTTCTGCTCTCA
GAGACAAAGGCCATGTTCAGTACCAGCGCCAAAATAGTGAAGCCCAATGG
CGA
>51963 gene=S7 ribosomal protein (S7) first intron organims=Chirostoma jordani Sample locality=El Chilerillo Country=Mexico
AGAACAGCGTTTTCTGTTGAAAAATACGATTTTATGTTGTTCTAGTTAGA
CGGGAATACACTGAAAGTTCTGTCAAAACTCTGATACGTTAGATTATTAG
GCATTTGGGAGCGGATGACTCTCCTAAATGGAGTTTTATAGCGTAGTAGG
GTTGCTATGGCAAACGGTATCTGGTAGCCGGGAGTAGCTAGCAGGCCGTG
CATGTGTTCATTTAGCCGCCAAAGGCAGCCACACTTTCAGATAAGAGGGG
GGAAATAACAAATTGCTGGTTAATATAGCTAACTTAGGTAAAGTTAGTCA
TTTTTCCGAATTTGTAGGTTCTACTGTGTTGCTTGAGTCCAAACTTTACG
GGGAAGGGGACATTTGCCGGATAGCATTTGAAGTAAATAAGTCAAAACGT
GTAATATTTTTGTATTGCAGCTTAATTTGAGGTGTTTAGGACTTTCTAAA
TAGAGCTATGTAGTTAAGTTTTAGTTAAGTTGTGGGTATGTGTGAGCTCG
GGCTGCTTAGCAGTTAGCAGCCGGTCAGGAATCGTGTGTGTAAAATGGAC
GTGAAGTCCGTTTGTGACTGATTTGTTGATTTCTGCTCTCAGAGACAAAG
GCCATGTTCAGTACCAGCGCCAAAATAGTGAAGCCCAATGGCGA
>51964 gene=S7 ribosomal protein (S7) first intron organims=Chirostoma jordani Sample locality=El Chilerillo Country=Mexico
TATTTTTCCAGAACAGCGTTTTCTGTTGAAAAATACGATTTTATGTTGTT
CTAGTTAGACGGGAATACACTGAAAGTTCTGTCAAAACTCTGATACGTTA
GATTATTAGGCATTTGGGAGCGGATGACTCTCCTAAATGGAGTTTTATAG
CGTAGTAGGGTTGCTATGGCAAACGGTATCTGGTAGCCGGGAGTAGCTAG
CAGGCCGTGCATGTGTTCATTTAGCCGCCAAAGGCAGCCACACTTTCAGA
TAAGAGGGGGGAAATAACAAATTGCTGGTTAATATAGCTAACTTAGGTAA
AGTTAGTCATTTTTCCGAATTTGTAGGTTCTACTGTGTTGCTTGAGTCCA
AACTTTACGGGGAAGGGGACATTTGCCGGATAGCATTTGAAGTAAATAAG
TCAAAACGTGTAATATTTTTGTATTGCAGCTTAATTTGAGGTGTTTAGGA
CTTTCTAAATAGAGCTATGTAGTTAAGTTTTAGTTAAGTTGTGGGTATGT
GTGAGCTCGGGCTGCTTAGCAGTTAGCAGCCGGTCAGGAATCGTGTGTGT
AAAATGGACGTGAAGTCCGTTTGTGACTGATTTGTTGATTTCTGCTCTCA
GAGACAAAGGCCATGTTCAGTACCAGCGCCAAAATAGTGAAGCCCAATGG
CGA
>51965 gene=S7 ribosomal protein (S7) first intron organims=Chirostoma jordani Sample locality=El Chilerillo Country=Mexico
TATTTTTCCAGAACAGCGTTTTCTGTTGAAAAATACGATTTTATGTTGTT
CTAGTTAGACGGGAATACACTGAAAGTTATGTCAAAACTCTGATACGTTA
GATTATTAGGCATTTGGGAGCGGATGACTCTCCTAAATGGAGTTTTATAG
CGTAGTAGGGTTGCTATGGCAAACGGTATCTGGTAGCCGGGAGTAGCTAG
CAGGCCGTGCATGTGTTCATTTAGCCGCCAAAGGCAGCCACACTTTCAGA
TAAGAGGGGGGAAATAACAAATTGCTGGTTAATATAGCTAACTTAGGTAA
AGTTAGTCATTTTTCCGAATTTGTAGGTTCTACTGTGTTGCTTGAGTCCA
AACTTTACGGGGAAGGGGACATTTGCCGGATAGCATTTGAAGTAAATAAG
TCAAAACGTGTAATATTTTTGTATTGCAGCTTAATTTGAGGTGTTTAGGA
CTTTCTAAATAGAGCTATGTAGTTAAGTTTTAGTTAAGTTGTGGGTATGT
GTGAGCTCGGGCTGCTTAGCAGTTAGCAGCCGGTCAGGAATCGTGTGTGT
AAAATGGACGTGAAGTCCGTTTGTGACTGATTTGTTGATTTCTGCTCTCA
GAGACAAAGGCCATGTTCAGTACCAGCGCCAAAATAGTGAAGCCCAATGG
CGA
>51977 gene=S7 ribosomal protein (S7) first intron organims=Chirostoma jordani Sample locality=Ojuelos Country=Mexico
TATTTTTCCAGAACAGCGTTTTCTGTTGAAAAATACGATTTTATGTTGTT
CTAGTTAGACGGGAATACACTGAAAGTTCTGTCAAAACTCTGATACGTTA
GATTATTAGGCATTTGGGAGCGGATGACTCTCCTAAATGGAGTTTTATAG
CGTAGTAGGGTTGCTATGGCAAACGGTATCTGGTAGCCGGGAGTAGCTAG
CAGGCCGTGCATGTGTTCATTTAGCCGCCAAAGGCAGCCACACTTTCAGA
TAAGAGGGGGGAAATAACAAATTGCTGGTTAATATAGCTAACTTAGGTAA
AGTTAGTCATTTTTCCGAATTTGTAGGTTCTACTGTGTTGCTTGAGTCCA
AACTTAACGGGGTAGGGGAAATTTGCCGGATAGCATTTGAAGTAAATAAG
TCAAAACGTGTAATATTTTTGTATTGCAGCTTAATTTGAGGTGTTTAGGA
CTTTCTAAATAGAGCTATGTAGTTAAGTTTTAGTTAAGTTGTGGGTATGT
GTGAGCTCGGGCTGCTTAGCAGTTAGCAGCCGGTCAGGAATCGTGTGTGT
AAAATGGACGTGAAGTCCGTTTGTGACTGATTTGTTGATTTCTGCTCTCA
GAGACAAAGGCCATGTTCAGTACCAGCGCCAAAATAGTGAAGCCCAATGG
CGA
>51979 gene=S7 ribosomal protein (S7) first intron organims=Chirostoma jordani Sample locality=Ojuelos Country=Mexico
TATTTTTCCAGAACAGCGTTTTCTGTTGAAAAATACGATTTTATGTTGTT
CTAGTTAGACGGGAATACACTGAAAGTTCTGTCAAAACTCTGATACGTTA
GATTATTAGGCATTTGGGAGCGGATGACTCTCCTAAATGGAGTTTTATAG
CGTAGTAGGGTTGCTATGGCAAACGGTATCTGGTAGCCGGGAGTAGCTAG
CAGGCCGTGCATGTGTTCATTTAGCCGCCAAAGGCAGCCACACTTTCAGA
TAAGAGGGGGGAAATAACAAATTGCTGGTTAATATAGCTAACTTAGGTAA
AGTTAGTCATTTTTCCGAATTTGTAGGTTCTACTGTGTTGCTTGAGTCCA
AACTTAACGGGGAAGGGGACATTTGCCGGATAGCATTTGAAGTAAATAAG
TCAAAACGTGTAATATTTTTGTATTGCAGCTTAATTTGAGGTGTTTAGGA
CTTTCTAAATAGAGCTATGTAGTTAAGTTTTAGTTAAGTTGTGGGTATGT
GTGAGCTCGGGCTGCTTAGCAGTTAGCAGCCGGTCAGGAATCGTGTGTGT
AAAATGGACGTGAAGTCCGTTTGTGACTGATTTGTTGATTTCTGCTCTCA
GAGACAAAGGCCATGTTCAGTACCAGCGCCAAAATAGTGAAGCCCAATGG
CGA
>51980 gene=S7 ribosomal protein (S7) first intron organims=Chirostoma jordani Sample locality=Ojuelos Country=Mexico
TATTTTTCCAGAACAGCGTTTTCTGTTGAAAAATACGATTTTATGTTGTT
CTAGTTAGACGGGAATACACTGAAAGTTCTGTCAAAACTCTGATACGTTA
GATTATTAGGCATTTGGGAGCGGATGACTCTCCTAAATGGAGTTTTATAG
CGTAGTAGGGTTGCTATGGCAAACGGTATCTGGTAGCCGGGAGTAGCTAG
CAGGCCGTGCATGTGTTCATTTAGCCGCCAAAGGCAGCCACACTTTCAGA
TAAGAGGGGGGAAATAACAAATTGCTGGTTAATATAGCTAACTTAGGTAA
AGTTAGTCATTTTTCCGAATTTGTAGGTTCTACTGTGTTGCTTGAGTCCA
AACTTTACGGGGAAGGGGAAATTTGCCGGATAGCATTTGAAGTAAATAAG
TCAAAACGTGTAATATTTTTGTATTGCAGCTTAATTTGAGGTGTTTAGGA
CTTTCTAAATAGAGCTATGTAGTTAAGTTTTAGTTAAGTTGTGGGTATGT
GTGAGCTCGGGCTGCTTAGCAGTTAGCAGCCGGTCAGGAATCGTGTGTGT
AAAATGGACGTGAAGTCCGTTTGTGACTGATTTGTTGATTTCTGCTCTCA
GAGACAAAGGCCATGTTCAGTACCAGCGCCAAAATAGTGAAGCCCAATGG
CGA
>4977 [organims=Chirostoma mezquital] S7 ribosomal protein (S7) first intron
TATTTTTCACAGAACAGCGTTTTCTGTTGAAAAATACGATTTTATGTTGT
TCTAGTTAGACGGGAATACACTGAAAGTTCTGTCAAAACTCTGATACATT
AGATTATTAGGCATTTGGGAGCGGATGACTCTCCTAAATGGAGTTTTATA
GCGTAGTAGGGTTGCTATGGCAAACGGTATCTGGTAGCCGGGAGTAGCTA
GCAGGCCGTGCATGTGTTCATTTAGCCGCCAAAGGCAGCCACACTTTCAG
ATAAGAGGGGGGAAATAACAAATTGCTGGTTGATATAGCTAACTTAGGTA
AAGTTAGTCATTTTTCCGAATTTGTAGGTTCTACTGTGTTGCTTGAGTCC
AAACTTAACGGGGAAGGGGACATTTGCCGGATAGCATTTGAAGTAAATAA
GTCAAAACGTGTAATATTTTTGTATTGCAGCTTAATTTGAGGTGTTTAGG
ACTTTCTAAATAGAGCTATGTAGTTAAGTTTTAGTTAAGTTGTGGGTATG
TGTGAGCTCGGGCTGCTTAGCAGTTAGCAGCCGGTCAGGAATCGTGTGTG
TAAAATGGACGTGAAGTCCGTTTGTGACTGATTTGTTGATTTCTGCTCTC
AGAGACAAAKGCCATGTCAGTACCAGCGCC
>4978 [organims=Chirostoma mezquital] S7 ribosomal protein (S7) first intron
TATTTTTCACAGAACAGCGTTTTCTGTTGAAAAATACGATTTTATGTTGT
TCTAGTTAGACGGGAATACACTGAAAGTTCTGTCAAAACTCTGATACATT
AGATTATTAGGCATTTGGGAGCGGATGACTCTCCTAAATGGAGTTTTATA
GCGTAGTAGGGTTGCTATGGCAAACGGTATCTGGTAGCCGGGAGTAGCTA
GCAGGCCGTGCATGTGTTCATTTAGCCGCCAAAGGCAGCCACACTTTCAG
ATAAGAGGGGGGAAATAACAAATTGCTGGTTGATATAGCTAACTTAGGTA
AAGTTAGTCATTTTTCCGAATTTGTAGGTTCTACTGTGTTGCTTGAGTCC
AAACTTAACGGGGAAGGGGACATTTGCCGGATAGCATTTGAAGTAAATAA
GTCAAAACGTGTAATATTTTTGTATTGCAGCTTAATTTGAGGTGTTTAGG
ACTTTCTAAATAGAGCTATGTAGTTAAGTTTTAGTTAAGTTGTGGGTATG
TGTGAGCTCGGGCTGCTTAGCAGTTAGCAGCCGGTCAGGAATCGTGTGTG
TAAAATGGACGTGAAGTCCGTTTGTGACTGATTTGTTGATTTCTGCTCTC
AGAGACAAAGGCCATGTCAGTACCAGCGCC
>4979 [organims=Chirostoma mezquital] S7 ribosomal protein (S7) first intron
TATTTTTCACAGAACAGCGTTTTCTGTTGAAAAATACGATTTTATGTTGTT
CTAGTTAGACGGGAATACACTGAAAGTTCTGTCAAAACTCTGATACATTAG
ATTATTAGGCATTTGGGAGCGGATGACTCTCCTAAATGGAGTTTTATAGCG
TAGTAGGGTTGCTATGGCAAACGGTATCTGGTAGCCGGGAGTAGCTAGCAG
GCCGTGCATGTGTTCATTTAGCCGCCAAAGGCAGCCACACTTTCAGATAAG
AGGGGGGAAATAACAAATTGCTGGTTGATATAGCTAACTTAGGTAAAGTTA
GTCATTTTTCCGAATTTGTAGGTTCTACTGTGTTGCTTGAGTCCAAACTTA
ACGGGGAAGGGGACATTTGCCGGATAGCATTTGAAGTAAATAAGTCAAAAC
GTGTAATATTTTTGTATTGCAGCTTAATTTGAGGTGTTTAGGACTTTCTAA
ATAGAGCTATGTAGTTAAGTTTTAGTTAAGTTGTGGGTATGTGTGAGCTCG
GGCTGCTTAGCRGTTAGCAGCCGGTCAGGAATCGTGTGTGTAAAATGGACG
TGAAGTCCGTTTGTGACTGATTTGTTGATTTCTGCTCTCAGAGACAAAGGC
CATGTCAGTACCAGCGCC
>4980 [organims=Chirostoma mezquital] S7 ribosomal protein (S7) first intron
TATTTTTCACAGAACAGCGTTTTCTGTTGAAAAATACGATTTTATGTTGT
TCTAGTTAGACGGGAATACACTGAAAGTTCTGTCAAAACTCTGATACATT
AGATTATTAGGCATTTGGGAGCGGATGACTCTCCTAAATGGAGTTTTATA
GCGTAGTAGGGTTGCTATGGCAAACGGTATCTGGTAGCCGGGAGTAGCTA
GCAGGCCGTGCATGTGTTCATTTAGCCGCCAAAGGCAGCCACACTTTCAG
ATAAGAGGGGGGAAATAACAAATTGCTGGTTGATATAGCTAACTTAGGTA
AAGTTAGTCATTTTTCCGAATTTGTAGGTTCTACTGTGTTGCTTGAGTCC
AAACTTAACGGGGAAGGGGACATTTGCCGGATAGCATTTGAAGTAAATAA
GTCAAAACGTGTAATATTTTTGTATTGCAGCTTAATTTGAGGTGTTTAGG
ACTTTCTAAATAGAGCTATGTAGTTAAGTTTTAGTTAAGTTGTGGGTATG
TGTGAGCTCGGGCTGCTTAGCAGTTAGCAGCCGGTCAGGAATCGTGTGTG
TAAAATGGACGTGAAGTCCGTTTGTGACTGATTTGTTGATTTCTGCTCTC
AGAGACAAAGGCCATGTCAGTACCAGCGCC
